# Supplementary material for: Combination of chemotherapy and PD-1 blockade induces T cell responses to tumor non-mutated neoantigens
Source: Commun Biol. 2020 Feb 25;3:85. doi: 10.1038/s42003-020-0811-x (PMC7042341; doi:10.1038/s42003-020-0811-x)
Supplement: Supplementary file 3 — Supplementary Data 1 [file 42003_2020_811_MOESM3_ESM.xlsx]

## Sheet: SILAC Forward
List of protein identification and quantification in primary NSCLC cell line by SILAC Forward-based MS
ProteinPilot Unused score	ProteinPilot Total score	% of Coverage sequence	UniprotKD Accession Number	Protein Name	Unique Peptides (95%)	Fold change of SILAC Forward Ratio (H/L)*
1.76	1.76	6.8	O75083	WD repeat-containing protein 1	2	-100
3.66	3.66	16.6	O95433	Activator of 90 kDa heat shock protein ATPase homolog 1	2	-100		* SILAC Forward Ratio (H/L)= Heavy apoptotic cells /Light live cells
8	8	4.2	P01023	Alpha-2-macroglobulin	4	-100		Proteins identified as fragmets upregulated in apoptotic cells
2	2	16.2	P02656	Apolipoprotein C-III	1	-100
7.03	7.05	17.9	P02771	Alpha-fetoprotein	6	-100
2	2	7.3	P04004	Vitronectin	1	-100
2.12	2.12	3.5	P12268	Inosine-5'-monophosphate dehydrogenase 2	1	-100
4.02	4.02	13.6	P35527	Keratin, type I cytoskeletal 9	2	-100
2.76	2.76	24	P61086	Ubiquitin-conjugating enzyme E2 K	2	-100
2	2	15.4	P62750	60S ribosomal protein L23a	1	-100
2.3	2.3	40.8	P62851	40S ribosomal protein S25	1	-100
4.57	4.57	21.8	P68871	Hemoglobin subunit beta	3	-100
4	4	2.8	Q04637	Eukaryotic translation initiation factor 4 gamma 1	2	-100
3.32	3.32	9.1	Q13045	Protein flightless-1 homolog	2	-100
2.28	2.41	11.5	Q15029	116 kDa U5 small nuclear ribonucleoprotein component	1	-100
1.74	1.74	2.8	Q16851	UTP--glucose-1-phosphate uridylyltransferase	1	-100
2	2	4.1	Q2NL82	Pre-rRNA-processing protein TSR1 homolog	1	-100
2	2	5.2	Q8WWM7	Ataxin-2-like protein	1	-100
2.16	2.16	7.8	Q92598	Heat shock protein 105 kDa	1	-100
2	2	10	Q9NRN7	L-aminoadipate-semialdehyde dehydrogenase-phosphopantetheinyl transferase	1	-100
1.89	1.89	20.9	Q9UHB9	Signal recognition particle 68 kDa protein	1	-100
6	6	28.2	P69905	Hemoglobin subunit alpha	3	-95.2381
42.41	42.41	54.4	P02768	Serum albumin	36	-70.4225
10	10	24	P02647	Apolipoprotein A-I	5	-64.9351
4	4	28.6	P62847	40S ribosomal protein S24	3	-58.8235
2.82	2.82	5.8	P12259	Coagulation factor V	3	-51.8135
6.02	6.02	29.4	Q15056	Eukaryotic translation initiation factor 4H	3	-49.505
8.74	8.74	1.5	Q14204	Cytoplasmic dynein 1 heavy chain 1	4	-47.619
4	4	8.2	P02765	Alpha-2-HS-glycoprotein	3	-45.8716
6.03	6.03	9.2	P19823	Inter-alpha-trypsin inhibitor heavy chain H2	3	-41.3223
2.04	2.04	19	P54578	Ubiquitin carboxyl-terminal hydrolase 14	2	-40.8163
2	29.07	49.4	Q9BQE3	Tubulin alpha-1C chain	21	-39.2157
9.47	9.47	54.4	P21291	Cysteine and glycine-rich protein 1	5	-36.2319
8	8	34.2	P42766	60S ribosomal protein L35	5	-32.7869
2	2	11.6	P29373	Cellular retinoic acid-binding protein 2	1	-30.9598
4.28	4.28	47.6	P62266	40S ribosomal protein S23	3	-28.9017
69.56	69.56	28.5	P35579	Myosin-9	38	-27.7778
2.91	7.24	26	P52597	Heterogeneous nuclear ribonucleoprotein F	4	-27.1003
3.38	3.38	20.5	Q12765	Secernin-1	2	-25
2.08	4.13	22.1	P02787	Serotransferrin	3	-23.2019
2.21	2.21	33.9	P62854	40S ribosomal protein S26	1	-23.2019
4.02	4.02	2.2	Q01082	Spectrin beta chain, non-erythrocytic 1	2	-23.0947
3.8	3.8	19.2	P42771	Cyclin-dependent kinase inhibitor 2A, isoforms 1/2/3	2	-21.5983
18	18	7.7	Q9Y490	Talin-1	9	-21.4592
12.06	12.06	33.5	P62424	60S ribosomal protein L7a	6	-21.2314
3.81	3.81	4.6	P46940	Ras GTPase-activating-like protein IQGAP1	2	-21.1416
2.74	2.74	26.1	P50552	Vasodilator-stimulated phosphoprotein	2	-20.1613
2.43	2.43	14.8	Q01105	Protein SET	2	-20.0803
8.02	8.02	9.6	P49588	Alanine--tRNA ligase, cytoplasmic	4	-18.797
9.38	9.38	34.6	P26373	60S ribosomal protein L13	5	-18.018
1.82	1.82	11.1	Q9Y263	Phospholipase A-2-activating protein	1	-17.8891
4	4	21.7	P07741	Adenine phosphoribosyltransferase	2	-17.2117
6.23	6.23	34.3	Q01995	Transgelin	3	-15.9236
5.96	6	28.6	P84098	60S ribosomal protein L19	3	-15.7729
7.78	7.78	30.2	P49591	Serine--tRNA ligase, cytoplasmic	4	-15.2672
4	4	1	Q15149	Plectin	2	-14.9031
7.04	7.04	29.7	Q8NC51	Plasminogen activator inhibitor 1 RNA-binding protein	4	-14.1844
2.05	2.05	16.1	Q00688	Peptidyl-prolyl cis-trans isomerase FKBP3	1	-13.7741
6.89	6.89	33.2	Q96FW1	Ubiquitin thioesterase OTUB1	4	-13.7741
5.17	5.17	20.7	P13645	Keratin, type I cytoskeletal 10	3	-13.4228
4.21	4.21	21.8	P43490	Nicotinamide phosphoribosyltransferase	2	-13.0208
7.96	7.96	28.7	P04632	Calpain small subunit 1	4	-13.0039
4.01	4.01	18.7	P24534	Elongation factor 1-beta	2	-13.0039
14.27	14.27	53.3	P46783	40S ribosomal protein S10	8	-12.7877
6	6	26.2	P62841	40S ribosomal protein S15	3	-12.6422
4.48	4.48	11	Q96P70	Importin-9	3	-12.4688
5.63	5.63	29.3	P83731	60S ribosomal protein L24	4	-12.3305
13.09	13.09	41.1	P31939	Bifunctional purine biosynthesis protein PURH	7	-11.9332
2.01	2.01	10.4	P32969	60S ribosomal protein L9	1	-11.9048
12.9	12.9	34.3	P18124	60S ribosomal protein L7	6	-11.655
8	8	1.3	P78527	DNA-dependent protein kinase catalytic subunit	4	-11.6414
8	8	28.8	P50914	60S ribosomal protein L14	4	-11.6009
2.11	2.11	7.6	Q9Y376	Calcium-binding protein 39	1	-11.4679
3.42	3.42	28.5	P46779	60S ribosomal protein L28	2	-11.1111
16.03	16.03	48	P62249	40S ribosomal protein S16	11	-11.0132
96.22	96.22	34.6	P21333	Filamin-A	52	-10.929
10.79	10.79	34.1	P31948	Stress-induced-phosphoprotein 1	5	-10.8108
8.05	8.05	37.8	P62263	40S ribosomal protein S14	4	-10.661
12	12	29.8	P62277	40S ribosomal protein S13	6	-10.627
6.32	6.32	39.5	P09429	High mobility group protein B1	3	-10.6045
2.48	2.48	31.1	O14818	Proteasome subunit alpha type-7	2	-10.5152
12	12	41.2	P46776	60S ribosomal protein L27a	6	-10.1833
2.01	2.01	10	P17931	Galectin-3	1	-10.0402
5.79	5.79	22.8	Q06210	Glutamine--fructose-6-phosphate aminotransferase [isomerizing] 1	3	-10.0301
8	8	43.6	Q07020	60S ribosomal protein L18	4	-10.02
5.09	5.09	15.7	P62753	40S ribosomal protein S6	4	-9.98004
16	16	47.6	P06748	Nucleophosmin	9	-9.97009
12.04	12.04	32.6	P61247	40S ribosomal protein S3a	6	-9.79432
10	10	36.4	P18621	60S ribosomal protein L17	5	-9.7371
29.58	29.58	67.5	P08758	Annexin A5	18	-9.71817
2	2	35.6	P62633	Cellular nucleic acid-binding protein	1	-9.69932
10	10	51.3	P62269	40S ribosomal protein S18	6	-9.68054
12.17	12.17	33.5	P46781	40S ribosomal protein S9	9	-9.65251
7.54	7.54	45.3	P43487	Ran-specific GTPase-activating protein	4	-9.59693
2	2	33	P83881	60S ribosomal protein L36a	1	-9.49668
1.64	1.64	20.7	Q14166	Tubulin--tyrosine ligase-like protein 12	2	-9.38967
16.38	16.38	44.1	P61978	Heterogeneous nuclear ribonucleoprotein K	9	-9.26784
12	12	62.3	P63241	Eukaryotic translation initiation factor 5A-1	8	-9.26784
7.77	7.77	29.4	Q15185	Prostaglandin E synthase 3	5	-9.26784
6.1	6.1	26.9	P61254	60S ribosomal protein L26	4	-9.25069
2	2.11	24.3	P35908	Keratin, type II cytoskeletal 2 epidermal	1	-9.24214
14	14	47.3	P30041	Peroxiredoxin-6	8	-9.11577
4.66	4.66	24.6	P46777	60S ribosomal protein L5	3	-9.09091
10	10	29.9	P52565	Rho GDP-dissociation inhibitor 1	5	-9.09091
20.66	20.66	29.9	P47895	Aldehyde dehydrogenase family 1 member A3	12	-8.97666
2.12	2.12	11.9	Q16831	Uridine phosphorylase 1	1	-8.94454
4.68	4.68	17.6	P23381	Tryptophan--tRNA ligase, cytoplasmic	2	-8.86525
2.04	2.04	20	P62829	60S ribosomal protein L23	1	-8.82613
7.67	7.67	34.7	Q02878	60S ribosomal protein L6	4	-8.80282
4.42	4.42	13.3	P55209	Nucleosome assembly protein 1-like 1	2	-8.79507
3.7	3.7	31	P42677	40S ribosomal protein S27	2	-8.76424
17.4	17.4	22	P22102	Trifunctional purine biosynthetic protein adenosine-3	10	-8.73362
3.19	3.19	15.9	Q92688	Acidic leucine-rich nuclear phosphoprotein 32 family member B	2	-8.73362
7.73	7.73	17.7	P21399	Cytoplasmic aconitate hydratase	5	-8.67303
4.76	4.76	32.3	Q96AE4	Far upstream element-binding protein 1	4	-8.64304
4	4	23	P08243	Asparagine synthetase [glutamine-hydrolyzing]	3	-8.62813
12	12	40.7	P46782	40S ribosomal protein S5	7	-8.62813
16.19	16.19	64.8	P09211	Glutathione S-transferase P	14	-8.61326
2.78	2.78	15.5	P40121	Macrophage-capping protein	3	-8.59845
4	4	31.9	P09382	Galectin-1	2	-8.53971
10.92	10.92	41.8	P62241	40S ribosomal protein S8	5	-8.48176
6.19	6.19	32.6	P13693	Translationally-controlled tumor protein	3	-8.4674
9.86	9.86	23.5	Q13263	Transcription intermediary factor 1-beta	5	-8.41751
1.8	1.82	2.8	P06396	Gelsolin	1	-8.34028
4	4	15.3	P30085	UMP-CMP kinase	2	-8.29187
10.03	10.03	37.9	P39019	40S ribosomal protein S19	6	-8.26446
17.96	17.96	62.8	P37802	Transgelin-2	10	-8.24402
7.85	7.85	18.9	P07384	Calpain-1 catalytic subunit	5	-8.23045
18.27	25.72	33.9	P11216	Glycogen phosphorylase, brain form	13	-8.17661
8	8	29.8	P62280	40S ribosomal protein S11	4	-8.11688
3.83	3.83	12.8	P26196	Probable ATP-dependent RNA helicase DDX6	2	-8.01925
8	8	37.3	P62906	60S ribosomal protein L10a	4	-7.94913
2.41	2.41	9.9	P17174	Aspartate aminotransferase, cytoplasmic	1	-7.94281
43.6	43.6	63.5	P07437	Tubulin beta chain	29	-7.89889
4.31	4.31	33.6	P60866	40S ribosomal protein S20	2	-7.86782
9.36	9.36	30.1	P04264	Keratin, type II cytoskeletal 1	5	-7.85546
8.65	8.65	24.1	Q15436	Protein transport protein Sec23A	4	-7.85546
12	12	58.6	P07737	Profilin-1	7	-7.8125
22	22	67.3	P62937	Peptidyl-prolyl cis-trans isomerase A	19	-7.73994
20.01	26.2	10.7	Q14315	Filamin-C	13	-7.72798
17.31	17.31	54.4	O00299	Chloride intracellular channel protein 1	9	-7.70416
10.98	10.98	40.8	P09936	Ubiquitin carboxyl-terminal hydrolase isozyme L1	6	-7.6864
11.92	11.92	44.5	P29692	Elongation factor 1-delta	6	-7.6746
6	6	21.7	P40429	60S ribosomal protein L13a	3	-7.66871
13.84	13.84	31.3	P27635	60S ribosomal protein L10	7	-7.65697
4	4	27	P14174	Macrophage migration inhibitory factor	4	-7.52445
26.3	26.3	25.6	P19338	Nucleolin	14	-7.50751
18.01	18.01	45.8	P00558	Phosphoglycerate kinase 1	12	-7.47943
4.27	4.27	30.9	P62081	40S ribosomal protein S7	2	-7.43494
14.75	14.75	43	P62701	40S ribosomal protein S4, X isoform	7	-7.36377
7.79	7.79	23.2	P26639	Threonine--tRNA ligase, cytoplasmic	5	-7.35835
9.95	9.95	19	Q92900	Regulator of nonsense transcripts 1	6	-7.34754
2	2	23.9	Q9Y266	Nuclear migration protein nudC	1	-7.34214
10.18	14.39	47.6	P31946	14-3-3 protein beta/alpha	8	-7.22543
33.23	33.23	57.4	P68363	Tubulin alpha-1B chain	23	-7.20461
2.06	2.06	16.6	P49720	Proteasome subunit beta type-3	1	-7.19424
21.3	21.3	57.1	P63104	14-3-3 protein zeta/delta	11	-7.18391
1.41	1.41	8.6	P10155	60 kDa SS-A/Ro ribonucleoprotein	1	-7.12251
20.96	20.96	46	P26641	Elongation factor 1-gamma	11	-7.11744
6	6	30.4	P19105	Myosin regulatory light chain 12A	3	-7.07214
2.01	2.01	16.5	P05198	Eukaryotic translation initiation factor 2 subunit 1	1	-7.06714
8.03	14.33	40	P27348	14-3-3 protein theta	8	-7.05219
24.36	24.36	34.6	P22314	Ubiquitin-like modifier-activating enzyme 1	12	-7.0028
7.44	7.44	41	P02794	Ferritin heavy chain	4	-6.96379
2	2	9.1	Q9UHV9	Prefoldin subunit 2	1	-6.92042
2.21	2.21	15.3	P20042	Eukaryotic translation initiation factor 2 subunit 2	1	-6.88705
2.55	2.55	34.7	P53999	Activated RNA polymerase II transcriptional coactivator p15	2	-6.84463
2.94	2.94	22	P27695	DNA-(apurinic or apyrimidinic site) lyase	4	-6.83995
1.47	1.47	27.4	Q13765	Nascent polypeptide-associated complex subunit alpha	1	-6.83995
2.86	2.86	11.3	Q9BXJ9	N-alpha-acetyltransferase 15, NatA auxiliary subunit	2	-6.83995
9.46	9.46	37.7	P21980	Protein-glutamine gamma-glutamyltransferase 2	6	-6.72948
5.1	5.1	21.9	P62333	26S protease regulatory subunit 10B	3	-6.72948
4	6.71	23.9	P61981	14-3-3 protein gamma	4	-6.71592
8.39	8.39	14.1	P53396	ATP-citrate synthase	4	-6.66223
16.3	16.3	51.9	P62826	GTP-binding nuclear protein Ran	10	-6.62691
8.79	8.79	15.4	Q16881	Thioredoxin reductase 1, cytoplasmic	5	-6.60939
6.01	6.01	32.4	Q15019	Septin-2	3	-6.56168
2.07	2.07	20.4	Q9NUQ9	Protein FAM49B	1	-6.54879
2.82	2.82	15.3	P54136	Arginine--tRNA ligase, cytoplasmic	2	-6.53595
20.44	26.86	56.8	P08107	Heat shock 70 kDa protein 1A/1B	15	-6.48929
3.1	6.18	27.6	Q04917	14-3-3 protein eta	4	-6.48929
4	4	13.3	P05161	Ubiquitin-like protein ISG15	3	-6.48088
3.2	3.2	15.9	P43034	Platelet-activating factor acetylhydrolase IB subunit alpha	2	-6.47668
2	2	9.5	Q9Y3U8	60S ribosomal protein L36	1	-6.47249
4	6	18.7	P32119	Peroxiredoxin-2	5	-6.46831
59.89	59.89	57.6	P13639	Elongation factor 2	40	-6.44745
38.03	38.03	63.6	P04406	Glyceraldehyde-3-phosphate dehydrogenase	25	-6.37349
5.12	5.12	25.7	Q06323	Proteasome activator complex subunit 1	4	-6.37349
12.63	12.63	20.7	Q00839	Heterogeneous nuclear ribonucleoprotein U	7	-6.36537
20.46	20.46	31.3	P56192	Methionine--tRNA ligase, cytoplasmic	11	-6.32511
22	22	50	P18669	Phosphoglycerate mutase 1	12	-6.31712
51.43	51.43	56.4	P08238	Heat shock protein HSP 90-beta	36	-6.31313
14.77	14.77	39.8	Q02543	60S ribosomal protein L18a	7	-6.30915
22.57	22.57	24.2	P53618	Coatomer subunit beta	13	-6.27353
5.02	5.02	34.3	P62140	Serine/threonine-protein phosphatase PP1-beta catalytic subunit	3	-6.26566
1.74	1.74	6.1	Q9BQA1	Methylosome protein 50	1	-6.26174
33.61	33.61	59.7	P06733	Alpha-enolase	24	-6.2383
28.4	28.4	51.2	P60842	Eukaryotic initiation factor 4A-I	16	-6.20732
8.74	8.74	22.4	O60716	Catenin delta-1	5	-6.13497
42.66	42.66	54.6	P15311	Ezrin	27	-6.12745
4.23	4.23	18.6	P61163	Alpha-centractin	2	-6.06796
11.22	11.22	31.3	P29401	Transketolase	6	-6.03865
4.92	4.92	10.5	O75534	Cold shock domain-containing protein E1	3	-6.03136
13.31	13.31	38.7	P42224	Signal transducer and activator of transcription 1-alpha/beta	7	-5.99161
10.05	10.05	6.4	P07814	Bifunctional glutamate/proline--tRNA ligase	5	-5.95593
3.88	3.88	16.6	P17812	CTP synthase 1	2	-5.94177
2.01	2.01	13.6	Q15631	Translin	1	-5.93472
4	39.59	59.8	P68371	Tubulin beta-4B chain	27	-5.86166
11.2	11.2	35.6	P31943	Heterogeneous nuclear ribonucleoprotein H	6	-5.84795
5.76	19.15	50.3	P35241	Radixin	13	-5.83431
4.37	4.37	33.1	P61353	60S ribosomal protein L27	3	-5.78369
23.6	23.6	50	P60174	Triosephosphate isomerase	13	-5.77701
10.69	10.69	33.1	P67936	Tropomyosin alpha-4 chain	5	-5.76037
5.37	5.37	45.7	P84103	Serine/arginine-rich splicing factor 3	3	-5.73723
2.03	2.03	18.1	P16949	Stathmin	1	-5.7241
24.17	24.17	54.8	P09651	Heterogeneous nuclear ribonucleoprotein A1	14	-5.70451
6.15	6.15	37.1	P56537	Eukaryotic translation initiation factor 6	3	-5.70125
20.82	20.82	59.3	P63244	Guanine nucleotide-binding protein subunit beta-2-like 1	10	-5.68505
10	12.95	50.4	P31947	14-3-3 protein sigma	7	-5.65931
28.82	28.82	49	P14618	Pyruvate kinase isozymes M1/M2	20	-5.65291
1.49	1.49	6.4	P0C6E5	Putative high mobility group protein B3-like protein	1	-5.58036
7.89	7.89	29.9	Q15691	Microtubule-associated protein RP/EB family member 1	4	-5.57414
2	6	17.3	P06753	Tropomyosin alpha-3 chain	3	-5.56483
4.48	4.48	21.4	Q02790	Peptidyl-prolyl cis-trans isomerase FKBP4	2	-5.54017
1.69	1.69	4.9	O94979	Protein transport protein Sec31A	1	-5.52792
6	6	25.8	P60660	Myosin light polypeptide 6	3	-5.52792
12.14	12.14	43.1	P61313	60S ribosomal protein L15	6	-5.52792
3.17	3.17	10.9	Q16629	Serine/arginine-rich splicing factor 7	2	-5.52792
6.08	6.08	16.2	P22234	Multifunctional protein ADE2	3	-5.50055
28.52	46.37	63	P07900	Heat shock protein HSP 90-alpha	28	-5.49451
5.7	5.7	14.1	P49736	DNA replication licensing factor MCM2	3	-5.47046
2.01	2.01	5.1	P78344	Eukaryotic translation initiation factor 4 gamma 2	1	-5.47046
34.3	34.3	26.7	P55060	Exportin-2	18	-5.44959
10.75	10.75	29.1	P11940	Polyadenylate-binding protein 1	6	-5.38213
6.43	6.43	30.1	Q9NTK5	Obg-like ATPase 1	4	-5.30504
2.02	2.02	8.6	P63208	S-phase kinase-associated protein 1	1	-5.29101
1.59	2	4.1	Q14116	Interleukin-18	1	-5.27426
2	2	16.5	P61966	AP-1 complex subunit sigma-1A	1	-5.26316
5.28	5.28	16.2	P50990	T-complex protein 1 subunit theta	3	-5.2521
46.51	48.51	59.9	P11142	Heat shock cognate 71 kDa protein	29	-5.2356
3.59	3.59	15.6	P06744	Glucose-6-phosphate isomerase	2	-5.23013
6.27	6.27	23.3	P17655	Calpain-2 catalytic subunit	4	-5.22193
3.75	3.75	5.8	Q7L576	Cytoplasmic FMR1-interacting protein 1	2	-5.21376
31.67	31.67	33.8	Q14974	Importin subunit beta-1	16	-5.19751
2	2	12.6	P35222	Catenin beta-1	1	-5.16796
3.52	3.52	20	P10599	Thioredoxin	2	-5.1573
14.49	14.49	27.3	P18206	Vinculin	9	-5.14933
6	6	4.6	Q13813	Spectrin alpha chain, non-erythrocytic 1	3	-5.13611
2	2	5.4	O43592	Exportin-T	1	-5.13347
4	4	40	P62899	60S ribosomal protein L31	2	-5.12821
11.78	11.78	22.3	Q99613	Eukaryotic translation initiation factor 3 subunit C	7	-5.11247
2.95	2.95	38.6	P25398	40S ribosomal protein S12	1	-5.10986
4.03	4.03	37	P0CW22	40S ribosomal protein S17-like	3	-5.08647
27.86	32.06	16.4	O75369	Filamin-B	16	-5.06586
26.01	26.01	48.1	P04075	Fructose-bisphosphate aldolase A	15	-5.05306
6.67	6.67	16.8	O14980	Exportin-1	4	-5.02008
6.29	6.29	26.1	P41091	Eukaryotic translation initiation factor 2 subunit 3	4	-5.02008
15.65	15.69	14.7	P55786	Puromycin-sensitive aminopeptidase	9	-5.01505
4	4	10.3	P28074	Proteasome subunit beta type-5	2	-5.00501
8.58	8.58	42.6	Q15181	Inorganic pyrophosphatase	4	-4.97512
18	20	53.7	P62258	14-3-3 protein epsilon	11	-4.97018
26.15	26.15	30.6	Q13200	26S proteasome non-ATPase regulatory subunit 2	13	-4.97018
11.92	25.82	56.7	Q9BUF5	Tubulin beta-6 chain	17	-4.95786
12.29	12.29	26.6	P11413	Glucose-6-phosphate 1-dehydrogenase	6	-4.9554
2	2	14.8	P30740	Leukocyte elastase inhibitor	1	-4.9456
12.85	12.85	24.8	P05120	Plasminogen activator inhibitor 2	7	-4.94071
4	4	12.2	O00764	Pyridoxal kinase	2	-4.9334
4	4	28.9	P60983	Glia maturation factor beta	2	-4.89956
12.17	12.17	18	P26640	Valine--tRNA ligase	6	-4.88281
3.95	3.95	19.2	P25205	DNA replication licensing factor MCM3	4	-4.84966
2	2	9.4	P47914	60S ribosomal protein L29	1	-4.84966
12.27	12.27	25	P23526	Adenosylhomocysteinase	6	-4.82859
7.82	7.82	27	Q14103	Heterogeneous nuclear ribonucleoprotein D0	4	-4.8216
10.55	10.55	32.9	P08865	40S ribosomal protein SA	5	-4.81
9.02	9.02	32.7	Q15233	Non-POU domain-containing octamer-binding protein	6	-4.79846
8.47	8.47	64.2	P30050	60S ribosomal protein L12	5	-4.77099
7.18	7.18	39.4	P20618	Proteasome subunit beta type-1	3	-4.7619
2.06	2.06	18.2	Q14566	DNA replication licensing factor MCM6	1	-4.74608
6.06	6.06	25.8	P62913	60S ribosomal protein L11	3	-4.73261
17.57	17.57	31.6	P11586	C-1-tetrahydrofolate synthase, cytoplasmic	8	-4.7081
99.97	99.97	67.6	P12814	Alpha-actinin-1	69	-4.70146
2	10	37.5	P15531	Nucleoside diphosphate kinase A	9	-4.69043
2.95	2.95	17	P51665	26S proteasome non-ATPase regulatory subunit 7	2	-4.68823
4	4	11.8	P21964	Catechol O-methyltransferase	2	-4.67071
8.06	8.06	23.1	Q9UQ80	Proliferation-associated protein 2G4	5	-4.62535
15.69	15.69	16.4	O00410	Importin-5	8	-4.62321
21.02	21.02	34.3	P20591	Interferon-induced GTP-binding protein Mx1	12	-4.61467
16.94	27.9	53	P26038	Moesin	16	-4.60829
18	18	75	P22392	Nucleoside diphosphate kinase B	13	-4.58085
5.68	5.68	25.6	P28482	Mitogen-activated protein kinase 1	4	-4.55789
2.01	2.01	24.6	P18077	60S ribosomal protein L35a	1	-4.54752
5.23	5.23	7.7	Q9P2J5	Leucine--tRNA ligase, cytoplasmic	3	-4.54133
33.19	33.19	60.4	P04083	Annexin A1	18	-4.53721
4.07	4.07	34.6	P04792	Heat shock protein beta-1	2	-4.52899
3.55	3.55	20.6	Q13283	Ras GTPase-activating protein-binding protein 1	2	-4.5106
1.81	1.82	10.4	Q9NSD9	Phenylalanine--tRNA ligase beta subunit	2	-4.50248
6	6	21.4	P49721	Proteasome subunit beta type-2	3	-4.48833
7.44	7.44	25.9	P25786	Proteasome subunit alpha type-1	3	-4.47027
6	6	16.3	P60900	Proteasome subunit alpha type-6	3	-4.42478
1.68	1.68	18.1	Q9H223	EH domain-containing protein 4	2	-4.41696
3.85	3.85	27.2	P62917	60S ribosomal protein L8	3	-4.41112
4	4	20.1	P15880	40S ribosomal protein S2	2	-4.40917
10.25	10.25	27.4	P78417	Glutathione S-transferase omega-1	5	-4.38789
4.75	4.76	33.1	P48643	T-complex protein 1 subunit epsilon	2	-4.38596
2	2	2.7	P27708	CAD protein	1	-4.36872
9.59	9.59	20.6	P35221	Catenin alpha-1	8	-4.3611
13.44	13.44	40.5	P17987	T-complex protein 1 subunit alpha	7	-4.3573
33.57	33.57	33.7	P06737	Glycogen phosphorylase, liver form	19	-4.35161
9.92	9.92	22	P36578	60S ribosomal protein L4	5	-4.34405
6.15	6.15	21.4	Q9NY33	Dipeptidyl peptidase 3	3	-4.33463
2	4.96	35.3	P36873	Serine/threonine-protein phosphatase PP1-gamma catalytic subunit	3	-4.31965
6.19	6.19	46.9	Q13404	Ubiquitin-conjugating enzyme E2 variant 1	3	-4.27899
10.36	10.36	26	Q16658	Fascin	6	-4.26076
10.03	12.04	31.1	P07195	L-lactate dehydrogenase B chain	7	-4.24088
19.53	19.53	64.3	Q06830	Peroxiredoxin-1	11	-4.23908
18.7	18.7	28.1	Q7KZF4	Staphylococcal nuclease domain-containing protein 1	9	-4.22297
6.09	6.09	25.3	P16152	Carbonyl reductase [NADPH] 1	3	-4.21941
6.02	6.02	16.3	Q9UL46	Proteasome activator complex subunit 2	3	-4.19815
3.04	3.04	22.4	Q96QK1	Vacuolar protein sorting-associated protein 35	2	-4.19287
8	8	7.4	Q9P2E9	Ribosome-binding protein 1	4	-4.15282
2	2	17	O15144	Actin-related protein 2/3 complex subunit 2	1	-4.1425
4	4	24.6	P62318	Small nuclear ribonucleoprotein Sm D3	2	-4.10846
33.3	73.3	55.5	O43707	Alpha-actinin-4	50	-4.10509
5.3	5.3	7.3	Q13435	Splicing factor 3B subunit 2	3	-4.10509
2.03	2.03	19.9	P28066	Proteasome subunit alpha type-5	1	-4.08831
26.98	26.98	48.5	P23246	Splicing factor, proline- and glutamine-rich	18	-4.07
2.59	2.59	28.7	P84077	ADP-ribosylation factor 1	1	-4.05844
7.05	7.05	26	P41250	Glycine--tRNA ligase	4	-4.0568
2.02	2.02	13.3	P09960	Leukotriene A-4 hydrolase	2	-4.04858
2.01	2.01	18.5	P51991	Heterogeneous nuclear ribonucleoprotein A3	1	-4.04204
2.01	2.01	10.6	Q9NR45	Sialic acid synthase	2	-4.03714
2.16	2.16	36.7	P00491	Purine nucleoside phosphorylase	1	-4.01606
16.22	16.22	50.2	P23396	40S ribosomal protein S3	8	-3.99042
10.31	10.31	38.8	P05388	60S acidic ribosomal protein P0	5	-3.97772
2.13	2.13	18.8	A6NL28	Putative tropomyosin alpha-3 chain-like protein	2	-3.96354
23.14	23.14	27.6	P53621	Coatomer subunit alpha	12	-3.95726
22.39	22.39	44.6	P00338	L-lactate dehydrogenase A chain	13	-3.95413
3.88	3.88	9.3	O95373	Importin-7	3	-3.92619
2	2	8.9	Q13148	TAR DNA-binding protein 43	1	-3.88954
10	10	40	P60981	Destrin	5	-3.87747
12.3	12.3	20.4	P55884	Eukaryotic translation initiation factor 3 subunit B	6	-3.86997
1.63	1.63	18.7	P14923	Junction plakoglobin	1	-3.86548
4	4	7.4	P49321	Nuclear autoantigenic sperm protein	2	-3.86399
10.34	10.34	23.1	Q08J23	tRNA (cytosine(34)-C(5))-methyltransferase	5	-3.83289
6.5	6.5	51.3	Q99497	Protein DJ-1	3	-3.82555
2.17	2.17	24.9	O60664	Perilipin-3	1	-3.81243
10.55	10.55	27.1	Q13838	Spliceosome RNA helicase DDX39B	6	-3.80807
22.08	22.08	23.9	Q9Y678	Coatomer subunit gamma-1	11	-3.72439
4	4	13.3	P00492	Hypoxanthine-guanine phosphoribosyltransferase	2	-3.71885
4.02	4.02	24.7	P24666	Low molecular weight phosphotyrosine protein phosphatase	2	-3.70508
2.39	2.39	5	P53992	Protein transport protein Sec24C	2	-3.70096
4.79	4.79	14	Q12965	Unconventional myosin-Ie	3	-3.6914
2.47	2.47	6.6	P40925	Malate dehydrogenase, cytoplasmic	2	-3.68324
16.99	16.99	25.4	P34932	Heat shock 70 kDa protein 4	9	-3.68053
2.46	2.46	20.5	P62979	Ubiquitin-40S ribosomal protein S27a	1	-3.64564
1.57	1.57	10.4	O00231	26S proteasome non-ATPase regulatory subunit 11	2	-3.63769
5.06	5.06	24.7	Q01813	6-phosphofructokinase type C	3	-3.62582
17.89	17.89	18.9	Q86VP6	Cullin-associated NEDD8-dissociated protein 1	8	-3.61533
5.14	5.14	11.5	P09874	Poly [ADP-ribose] polymerase 1	3	-3.61402
2.51	2.51	15.4	P14868	Aspartate--tRNA ligase, cytoplasmic	1	-3.6049
2.01	4.01	19	O95757	Heat shock 70 kDa protein 4L	2	-3.60231
2	2	4.9	P31942	Heterogeneous nuclear ribonucleoprotein H3	1	-3.60101
2	2	16.7	O43809	Cleavage and polyadenylation specificity factor subunit 5	1	-3.58038
6	6	40.9	P62158	Calmodulin	4	-3.55492
6	6	24.4	P25787	Proteasome subunit alpha type-2	3	-3.54484
4.36	4.36	9.6	Q9Y6K5	2'-5'-oligoadenylate synthase 3	3	-3.52237
2.41	2.41	15.6	P00441	Superoxide dismutase [Cu-Zn]	1	-3.52113
9.77	9.77	40.3	P12429	Annexin A3	5	-3.51865
3.45	3.45	21.1	Q15046	Lysine--tRNA ligase	2	-3.50877
2.11	2.11	24.4	Q99873	Protein arginine N-methyltransferase 1	1	-3.48918
2.33	2.33	4.9	Q9Y285	Phenylalanine--tRNA ligase alpha subunit	2	-3.46741
1.82	1.82	8.6	Q8NE71	ATP-binding cassette sub-family F member 1	1	-3.43525
2.44	2.44	12.9	P25788	Proteasome subunit alpha type-3	2	-3.42583
5.63	5.63	26.1	P52209	6-phosphogluconate dehydrogenase, decarboxylating	3	-3.40599
1.54	1.54	17	P13797	Plastin-3	2	-3.38295
4	4	20.9	Q9Y262	Eukaryotic translation initiation factor 3 subunit L	2	-3.38295
1.62	1.62	9	P35237	Serpin B6	1	-3.36361
2	2	12.1	O43324	Eukaryotic translation elongation factor 1 epsilon-1	1	-3.36247
2.51	2.51	10.7	A0AVT1	Ubiquitin-like modifier-activating enzyme 6	2	-3.33444
9.47	13.91	34.6	P22626	Heterogeneous nuclear ribonucleoproteins A2/B1	7	-3.31895
3.64	3.64	15.1	P61158	Actin-related protein 3	2	-3.30797
2.72	2.72	7.4	P26368	Splicing factor U2AF 65 kDa subunit	2	-3.28192
14.68	14.68	29.4	P78371	T-complex protein 1 subunit beta	9	-3.2457
2.02	2.02	10.5	Q10567	AP-1 complex subunit beta-1	1	-3.19898
6	6	27.5	P46778	60S ribosomal protein L21	3	-3.19693
4.77	4.77	9.4	Q92973	Transportin-1	3	-3.1837
2	2	6.6	P31153	S-adenosylmethionine synthase isoform type-2	1	-3.18269
6.12	6.12	34.7	P49368	T-complex protein 1 subunit gamma	4	-3.18066
1.66	1.66	6.4	O95782	AP-2 complex subunit alpha-1	3	-3.15956
4.4	4.4	17.1	P26599	Polypyrimidine tract-binding protein 1	3	-3.11333
13.29	13.29	35.1	P50395	Rab GDP dissociation inhibitor beta	7	-3.08642
2.89	2.89	12.8	Q07960	Rho GTPase-activating protein 1	2	-3.0248
8	8	42.8	P30086	Phosphatidylethanolamine-binding protein 1	4	-2.98954
8.04	8.04	18.7	P50991	T-complex protein 1 subunit delta	4	-2.98418
6	6	21.8	P68402	Platelet-activating factor acetylhydrolase IB subunit beta	3	-2.96648
5.93	5.93	13	Q15393	Splicing factor 3B subunit 3	3	-2.93686
6.85	6.85	14.7	O00159	Unconventional myosin-Ic	5	-2.9163
2	2	9.9	Q13951	Core-binding factor subunit beta	1	-2.91545
3.63	3.63	40.9	P62888	60S ribosomal protein L30	2	-2.86697
15.8	15.8	7.4	P49327	Fatty acid synthase	8	-2.86123
1.89	1.89	11.9	Q92597	Protein NDRG1	1	-2.86041
2.89	2.89	13	P12004	Proliferating cell nuclear antigen	2	-2.85144
23.29	23.29	17.6	Q08211	ATP-dependent RNA helicase A	11	-2.84981
4.94	4.94	26.7	Q96AG4	Leucine-rich repeat-containing protein 59	3	-2.84657
9.2	9.2	27.3	P39023	60S ribosomal protein L3	5	-2.83688
20.43	20.43	25.5	P35606	Coatomer subunit beta'	11	-2.83527
2.6	2.6	27.8	P47756	F-actin-capping protein subunit beta	2	-2.80662
9.21	9.21	29.1	P13010	X-ray repair cross-complementing protein 5	4	-2.79252
5.2	5.2	24.6	P28070	Proteasome subunit beta type-4	3	-2.78862
15.52	15.52	14.7	P41252	Isoleucine--tRNA ligase, cytoplasmic	8	-2.77778
2	2	6.2	P22061	Protein-L-isoaspartate(D-aspartate) O-methyltransferase	1	-2.77085
3.32	3.32	28	P25789	Proteasome subunit alpha type-4	3	-2.73898
4.48	4.48	18.7	P62195	26S protease regulatory subunit 8	2	-2.71665
2.06	2.06	17.7	P62244	40S ribosomal protein S15a	1	-2.67594
2	2	5.2	Q15459	Splicing factor 3A subunit 1	1	-2.57334
2.56	2.56	29.6	Q9Y3A5	Ribosome maturation protein SBDS	2	-2.53229
3.74	3.75	16.8	P12956	X-ray repair cross-complementing protein 6	2	-2.48818
4.41	4.42	10.2	P62191	26S protease regulatory subunit 4	2	-2.45881
2	2	11.7	P61160	Actin-related protein 2	1	-2.43191
4.01	4.01	35.7	P33316	Deoxyuridine 5'-triphosphate nucleotidohydrolase, mitochondrial	2	-2.41488
2	2	16.7	P59998	Actin-related protein 2/3 complex subunit 4	1	-2.3855
2	2	4	Q9Y5B9	FACT complex subunit SPT16	1	-2.38322
21.15	21.15	79.5	P23528	Cofilin-1	15	-2.38039
1.62	1.62	15	Q96HY6	DDRGK domain-containing protein 1	1	-2.37079
3.75	3.75	26.8	O60506	Heterogeneous nuclear ribonucleoprotein Q	2	-2.32721
4.03	4.03	24.8	Q5VT79	Annexin A8-like protein 2	2	-2.30627
2.59	2.59	17.3	P18754	Regulator of chromosome condensation	3	-2.29938
4	4	26.6	P62987	Ubiquitin-60S ribosomal protein L40	2	-2.28571
10.71	10.71	24.5	O43795	Unconventional myosin-Ib	6	-2.28415
4	4	11.4	Q96CX2	BTB/POZ domain-containing protein KCTD12	2	-2.27066
4	4	34.5	O43399	Tumor protein D54	2	-2.2007
40	40	66.1	P07355	Annexin A2	24	-2.19346
4	4	19.9	P60953	Cell division control protein 42 homolog	2	-2.16638
3.28	3.28	9.2	Q16531	DNA damage-binding protein 1	2	-2.15471
2	2	4.2	P67870	Casein kinase II subunit beta	1	-2.07211
8	8	26.9	P61586	Transforming protein RhoA	5	-2.06313
2.06	2.06	8.6	A0FGR8	Extended synaptotagmin-2	1	-2.01329
4	4	19.8	Q15008	26S proteasome non-ATPase regulatory subunit 6	2	-1.99521
2.06	2.06	12.4	O00154	Cytosolic acyl coenzyme A thioester hydrolase	1	-1.98334
43.74	43.74	52.5	P55072	Transitional endoplasmic reticulum ATPase	27	-1.97941
2	2	17.5	P60903	Protein S100-A10	1	-1.90404
10.14	10.14	36.9	P30044	Peroxiredoxin-5, mitochondrial	5	-1.83688
3.32	3.32	10.1	Q9NZI8	Insulin-like growth factor 2 mRNA-binding protein 1	2	-1.7934
4	4	27.1	P63000	Ras-related C3 botulinum toxin substrate 1	2	-1.78891
27.2	27.2	12.8	Q00610	Clathrin heavy chain 1	14	-1.77085
3.84	3.84	14.8	Q99460	26S proteasome non-ATPase regulatory subunit 1	2	-1.74125
16.55	16.55	40.3	Q99832	T-complex protein 1 subunit eta	9	-1.69578
1.33	1.33	13.4	Q99829	Copine-1	1	-1.66362
6	6	40.5	Q5QNW6	Histone H2B type 2-F	3	-1.46929
2	15.39	32.2	Q14240	Eukaryotic initiation factor 4A-II	10	-1.41864
10.76	10.76	46.8	P62820	Ras-related protein Rab-1A	7	-1.41183
2	2	3.5	Q9Y265	RuvB-like 1	1	-1.38966
2.27	2.27	14.9	P60709	Actin, cytoplasmic 1	1	-1.37741
2	2	13.6	P62834	Ras-related protein Rap-1A	1	-1.36593
2	4	12.1	P61006	Ras-related protein Rab-8A	2	-1.35943
8.75	8.75	19.4	P02788	Lactotransferrin	6	-1.35373
2.03	2.03	4.9	Q9BSJ8	Extended synaptotagmin-1	1	-1.31926
6.27	16.88	53.6	P04222	HLA class I histocompatibility antigen, Cw-3 alpha chain	10	-1.31683
2	2	24	Q9BTM1	Histone H2A.J	2	-1.29149
4.28	6.4	30	P61026	Ras-related protein Rab-10	3	-1.22384
4	4	14.4	O75396	Vesicle-trafficking protein SEC22b	2	-1.18977
2	2	10.5	P99999	Cytochrome c	1	-1.18963
1.52	1.52	15.7	O75340	Programmed cell death protein 6	1	-1.1798
2	2	27.2	Q71DI3	Histone H3.2	1	-1.15473
2	2	4.6	Q6DD88	Atlastin-3	1	-1.1374
2.4	2.4	20	Q9UL25	Ras-related protein Rab-21	1	-1.12537
2	4	12.4	Q15286	Ras-related protein Rab-35	2	-1.0304
2	2	3.5	Q8NGV7	Olfactory receptor 5H2	1	1.01
14.43	14.43	34.3	P08195	4F2 cell-surface antigen heavy chain	7	1.067
16.53	16.53	37.2	P49411	Elongation factor Tu, mitochondrial	9	1.0684
2	2	6.9	O75694	Nuclear pore complex protein Nup155	1	1.0771
8	8	31.2	Q15907	Ras-related protein Rab-11B	4	1.097
10	10	36.1	P51148	Ras-related protein Rab-5C	5	1.1113
3.8	3.8	10.2	P51572	B-cell receptor-associated protein 31	2	1.1248
2	2	20.3	Q96E17	Ras-related protein Rab-3C	1	1.1474
1.47	1.47	8.8	Q9Y2Z4	Tyrosine--tRNA ligase, mitochondrial	2	1.1611
2	2	4.1	O15162	Phospholipid scramblase 1	1	1.1844
1.96	2	3.6	P05026	Sodium/potassium-transporting ATPase subunit beta-1	1	1.1844
3.35	3.35	34.7	Q9NVI7	ATPase family AAA domain-containing protein 3A	3	1.2223
2.01	2.01	27.8	Q14696	LDLR chaperone MESD	1	1.2649
9.03	9.03	36.2	P51149	Ras-related protein Rab-7a	5	1.2654
20.24	24.19	43.7	P08729	Keratin, type II cytoskeletal 7	13	1.2695
4.06	4.06	10.9	P11498	Pyruvate carboxylase, mitochondrial	2	1.271
2.05	2.06	30.1	P16104	Histone H2A.x	2	1.2757
2	2	18.8	O15173	Membrane-associated progesterone receptor component 2	1	1.2925
2.13	2.13	21.5	Q9BXW7	Cat eye syndrome critical region protein 5	1	1.2992
10	10	28.7	Q99714	3-hydroxyacyl-CoA dehydrogenase type-2	5	1.3323
2.97	2.97	23.3	Q9P0L0	Vesicle-associated membrane protein-associated protein A	2	1.3453
6.76	6.76	22.8	P38117	Electron transfer flavoprotein subunit beta	4	1.391
6	6	15	P62873	Guanine nucleotide-binding protein G(I)/G(S)/G(T) subunit beta-1	3	1.42
2.17	2.17	14.6	O94826	Mitochondrial import receptor subunit TOM70	1	1.4298
4.07	4.07	35.8	P00167	Cytochrome b5	2	1.4568
1.64	1.64	11.5	P16435	NADPH--cytochrome P450 reductase	1	1.4638
4.09	4.09	18.2	Q8TC12	Retinol dehydrogenase 11	2	1.4686
6.43	16.04	48.2	P01892	HLA class I histocompatibility antigen, A-2 alpha chain	10	1.475
2	2	7.6	Q3ZCQ8	Mitochondrial import inner membrane translocase subunit TIM50	1	1.4844
2.7	2.7	20.6	Q99798	Aconitate hydratase, mitochondrial	2	1.4848
5.68	5.68	28.1	P54886	Delta-1-pyrroline-5-carboxylate synthase	3	1.4996
2	2	3.7	Q9H7Z7	Prostaglandin E synthase 2	1	1.5157
4.98	4.98	32.4	P49748	Very long-chain specific acyl-CoA dehydrogenase, mitochondrial	3	1.5176
10.2	10.2	22.2	Q9NZ08	Endoplasmic reticulum aminopeptidase 1	5	1.5223
33.1	33.1	59.8	P38646	Stress-70 protein, mitochondrial	20	1.5228
46.18	46.18	38.2	Q9Y4L1	Hypoxia up-regulated protein 1	27	1.5503
13.84	13.84	17.2	Q13724	Mannosyl-oligosaccharide glucosidase	9	1.5743
9.75	9.75	34.9	O43852	Calumenin	5	1.5831
10.77	10.77	23.8	Q13751	Laminin subunit beta-3	5	1.5946
55.79	55.79	61	P11021	78 kDa glucose-regulated protein	42	1.597
4.31	4.31	20.3	P61019	Ras-related protein Rab-2A	3	1.5986
4.57	4.57	20.1	O60568	Procollagen-lysine,2-oxoglutarate 5-dioxygenase 3	4	1.6059
2.02	2.02	26.4	Q8NBJ5	Procollagen galactosyltransferase 1	1	1.6069
23.56	25.68	54	P08727	Keratin, type I cytoskeletal 19	14	1.6288
10.63	10.63	36	Q15293	Reticulocalbin-1	6	1.6711
2	2	2.1	Q92896	Golgi apparatus protein 1	1	1.6734
2.05	2.05	20.4	Q9Y3D6	Mitochondrial fission 1 protein	1	1.6737
48.55	48.55	33.1	P42704	Leucine-rich PPR motif-containing protein, mitochondrial	23	1.6909
4	4	15	P07858	Cathepsin B	2	1.6919
4	4	5	Q5VTE0	Putative elongation factor 1-alpha-like 3	2	1.7272
22.1	22.1	25.3	P05023	Sodium/potassium-transporting ATPase subunit alpha-1	11	1.7414
30.35	30.35	60.7	P05783	Keratin, type I cytoskeletal 18	20	1.7423
9.7	9.7	15	P50213	Isocitrate dehydrogenase [NAD] subunit alpha, mitochondrial	5	1.7456
1.37	1.37	3.4	P13726	Tissue factor	1	1.7564
16	16	41.4	P50454	Serpin H1	8	1.7705
6.89	6.89	24.2	Q9H488	GDP-fucose protein O-fucosyltransferase 1	4	1.7775
2	2	7.5	Q9NZ01	Very-long-chain enoyl-CoA reductase	1	1.7827
2.23	4.34	8.9	P30837	Aldehyde dehydrogenase X, mitochondrial	2	1.8035
5.57	5.57	13	P42892	Endothelin-converting enzyme 1	4	1.8328
3.14	3.14	11.6	Q969H8	UPF0556 protein C19orf10	2	1.8443
2	14.18	43.4	P30486	HLA class I histocompatibility antigen, B-48 alpha chain	7	1.8466
4.03	4.03	10.7	P16615	Sarcoplasmic/endoplasmic reticulum calcium ATPase 2	2	1.8571
3.15	3.15	10.5	Q14764	Major vault protein	2	1.8665
2	2	21.7	Q13405	39S ribosomal protein L49, mitochondrial	1	1.8677
20.8	20.8	41.3	P34897	Serine hydroxymethyltransferase, mitochondrial	11	1.8739
7.52	7.52	37.9	P30084	Enoyl-CoA hydratase, mitochondrial	4	1.891
2	2	10.5	Q16836	Hydroxyacyl-coenzyme A dehydrogenase, mitochondrial	1	1.8918
4.42	4.42	15.2	Q9NSE4	Isoleucine--tRNA ligase, mitochondrial	2	1.8978
2.01	2.02	11.7	O94925	Glutaminase kidney isoform, mitochondrial	2	1.9082
38.72	38.72	51.3	P13667	Protein disulfide-isomerase A4	22	1.9119
14.34	17.93	48.5	P30512	HLA class I histocompatibility antigen, A-29 alpha chain	10	1.9299
2.07	2.07	13.8	P11310	Medium-chain specific acyl-CoA dehydrogenase, mitochondrial	1	1.9326
1.64	1.64	5.1	Q9H9J2	39S ribosomal protein L44, mitochondrial	1	1.9375
15.77	15.77	21	P16144	Integrin beta-4	9	1.9403
2	2	7.8	P13804	Electron transfer flavoprotein subunit alpha, mitochondrial	1	1.9567
8.29	8.29	46.2	Q9Y2B0	Protein canopy homolog 2	4	1.9671
2.47	2.47	21	P35613	Basigin	2	1.9783
2.49	2.49	10.1	Q14257	Reticulocalbin-2	2	1.9914
9.79	9.79	19.2	P50995	Annexin A11	5	2.0129
3.08	3.08	13.3	P42126	Enoyl-CoA delta isomerase 1, mitochondrial	2	2.0304
4.97	4.97	16.1	Q15738	Sterol-4-alpha-carboxylate 3-dehydrogenase, decarboxylating	3	2.0365
6	6	25	Q53GQ0	Estradiol 17-beta-dehydrogenase 12	3	2.0393
6.02	6.02	41.6	P30405	Peptidyl-prolyl cis-trans isomerase F, mitochondrial	3	2.043
13.13	13.13	25.3	O75390	Citrate synthase, mitochondrial	7	2.0516
2.61	2.61	44	Q9GZT3	SRA stem-loop-interacting RNA-binding protein, mitochondrial	1	2.0591
22.58	24.58	50.9	Q12931	Heat shock protein 75 kDa, mitochondrial	13	2.0887
16.82	16.82	25.2	Q02218	2-oxoglutarate dehydrogenase, mitochondrial	9	2.0909
2.8	2.8	20.8	Q9HCC0	Methylcrotonoyl-CoA carboxylase beta chain, mitochondrial	2	2.1035
54.48	54.48	46.3	Q14697	Neutral alpha-glucosidase AB	39	2.1045
1.55	1.55	3.4	Q9Y399	28S ribosomal protein S2, mitochondrial	1	2.1177
2.7	2.7	12.6	Q5JRX3	Presequence protease, mitochondrial	2	2.1194
8.88	8.88	24.4	P24752	Acetyl-CoA acetyltransferase, mitochondrial	6	2.1286
4.25	4.25	17	P09758	Tumor-associated calcium signal transducer 2	2	2.1343
18.65	18.65	32.2	P02786	Transferrin receptor protein 1	10	2.1451
31.94	31.94	52.4	P05787	Keratin, type II cytoskeletal 8	17	2.1517
26	26	51.9	P23284	Peptidyl-prolyl cis-trans isomerase B	17	2.1593
76.29	76.29	59.4	P14625	Endoplasmin	61	2.1695
26.21	26.21	39.7	P27824	Calnexin	14	2.2099
6.02	6.02	25.9	Q07021	Complement component 1 Q subcomponent-binding protein, mitochondrial	5	2.2178
8.88	8.88	21.9	O00469	Procollagen-lysine,2-oxoglutarate 5-dioxygenase 2	5	2.2196
2	2	4.9	P50897	Palmitoyl-protein thioesterase 1	1	2.2521
10	10	23.7	Q9BS26	Endoplasmic reticulum resident protein 44	5	2.2556
2.24	2.24	37.5	O00116	Alkyldihydroxyacetonephosphate synthase, peroxisomal	1	2.2616
4.09	4.09	31.8	P10606	Cytochrome c oxidase subunit 5B, mitochondrial	3	2.2623
2.31	16.34	50.8	P30481	HLA class I histocompatibility antigen, B-44 alpha chain	9	2.2628
14.41	14.41	39.9	P30040	Endoplasmic reticulum resident protein 29	8	2.2654
24.28	24.28	49.8	Q15084	Protein disulfide-isomerase A6	13	2.28
31.6	31.6	63.2	P07237	Protein disulfide-isomerase	21	2.2848
2.01	6.02	37.2	Q9BWM7	Sideroflexin-3	3	2.3056
2	2	4.4	P13284	Gamma-interferon-inducible lysosomal thiol reductase	1	2.3158
2.02	2.02	17	Q10713	Mitochondrial-processing peptidase subunit alpha	1	2.3201
2.34	2.34	17.9	O95202	LETM1 and EF-hand domain-containing protein 1, mitochondrial	1	2.3205
2	2	7.6	Q9UNL2	Translocon-associated protein subunit gamma	1	2.3348
5.01	5.01	25.1	P21589	5'-nucleotidase	3	2.3366
3.4	3.4	14.5	P07954	Fumarate hydratase, mitochondrial	2	2.337
2.43	2.43	40.5	Q04837	Single-stranded DNA-binding protein, mitochondrial	1	2.3385
4	4	1.3	O95197	Reticulon-3	2	2.3429
26.65	26.65	48.3	Q96HE7	ERO1-like protein alpha	17	2.3564
25.11	25.11	52.7	P40926	Malate dehydrogenase, mitochondrial	14	2.3673
46.51	46.51	63.6	P30101	Protein disulfide-isomerase A3	30	2.3699
12.74	12.74	17.5	P05556	Integrin beta-1	7	2.3715
9.04	9.04	22.5	O75477	Erlin-1	5	2.3818
8.26	8.26	58.3	P62805	Histone H4	5	2.3834
4.79	4.79	17.8	Q969N2	GPI transamidase component PIG-T	3	2.3844
6.32	6.32	3.1	Q9NYU2	UDP-glucose:glycoprotein glucosyltransferase 1	3	2.3981
6.02	6.02	25.7	Q9BPW8	Protein NipSnap homolog 1	3	2.3992
12.16	12.17	28.5	P30048	Thioredoxin-dependent peroxide reductase, mitochondrial	8	2.4053
7.76	7.76	31.5	Q10471	Polypeptide N-acetylgalactosaminyltransferase 2	4	2.4121
2.07	2.07	15.8	Q15165	Serum paraoxonase/arylesterase 2	1	2.4123
32.42	32.42	51.8	P27797	Calreticulin	22	2.4217
9.36	9.36	27.5	Q02809	Procollagen-lysine,2-oxoglutarate 5-dioxygenase 1	5	2.4282
2	2	3	O15260	Surfeit locus protein 4	2	2.435
8.34	8.34	37.7	O43169	Cytochrome b5 type B	9	2.445
9.66	9.66	28.9	Q8TCS8	Polyribonucleotide nucleotidyltransferase 1, mitochondrial	6	2.4491
10.79	10.79	29.3	P09622	Dihydrolipoyl dehydrogenase, mitochondrial	5	2.487
4.25	4.25	15.8	Q3SXM5	Inactive hydroxysteroid dehydrogenase-like protein 1	2	2.504
4.59	4.59	19.6	P04181	Ornithine aminotransferase, mitochondrial	2	2.5073
11.69	11.69	33.8	Q8NBS9	Thioredoxin domain-containing protein 5	6	2.5144
12.09	12.09	12.4	Q16706	Alpha-mannosidase 2	6	2.5152
39.35	39.35	48	P40939	Trifunctional enzyme subunit alpha, mitochondrial	19	2.5256
8.3	8.3	25.8	P14314	Glucosidase 2 subunit beta	6	2.5295
2.16	2.16	24.7	P26885	Peptidyl-prolyl cis-trans isomerase FKBP2	1	2.5328
14.88	14.88	54.6	P80188	Neutrophil gelatinase-associated lipocalin	7	2.5335
8.07	8.07	10.8	Q6P179	Endoplasmic reticulum aminopeptidase 2	5	2.5408
6.02	6.02	12.8	P17301	Integrin alpha-2	4	2.5609
3.56	3.56	4.5	P26006	Integrin alpha-3	2	2.5692
15.37	15.37	54.5	P04179	Superoxide dismutase [Mn], mitochondrial	13	2.5739
2	2	8.1	Q9NRP0	Oligosaccharyltransferase complex subunit OSTC	1	2.5756
1.36	1.36	9.6	Q8NBX0	Saccharopine dehydrogenase-like oxidoreductase	2	2.5771
4	4	11.6	P20645	Cation-dependent mannose-6-phosphate receptor	2	2.579
9.87	9.87	29.1	Q9UBS4	DnaJ homolog subfamily B member 11	5	2.5793
4	4	2.1	P11717	Cation-independent mannose-6-phosphate receptor	2	2.5886
2.49	2.49	12.6	Q6UW02	Cytochrome P450 20A1	1	2.5886
14.14	14.14	48.1	Q56VL3	OCIA domain-containing protein 2	8	2.6015
1.51	1.51	3.7	P11166	Solute carrier family 2, facilitated glucose transporter member 1	1	2.6179
3.82	4	19.7	Q03135	Caveolin-1	2	2.6303
2	2	10.1	Q9Y6A9	Signal peptidase complex subunit 1	1	2.6454
4	4	23.6	Q9UII2	ATPase inhibitor, mitochondrial	2	2.6457
3.62	3.62	13.4	O95881	Thioredoxin domain-containing protein 12	2	2.6493
1.61	1.61	5.4	Q9UIQ6	Leucyl-cystinyl aminopeptidase	1	2.6573
3.62	3.62	18.6	Q14435	Polypeptide N-acetylgalactosaminyltransferase 3	3	2.6712
8.08	8.08	17.8	Q9UJS0	Calcium-binding mitochondrial carrier protein Aralar2	5	2.684
12	15.23	46.9	Q13162	Peroxiredoxin-4	8	2.7116
2	2	9.9	Q04941	Proteolipid protein 2	1	2.7137
24.51	24.51	40.7	P00505	Aspartate aminotransferase, mitochondrial	15	2.7327
2	2	3.2	Q02338	D-beta-hydroxybutyrate dehydrogenase, mitochondrial	1	2.7519
9.26	9.26	19.4	P50416	Carnitine O-palmitoyltransferase 1, liver isoform	6	2.7664
6	6	29.7	P13987	CD59 glycoprotein	3	2.7757
4.33	4.33	20.5	P30533	Alpha-2-macroglobulin receptor-associated protein	2	2.7801
5.22	5.22	29.4	P61604	10 kDa heat shock protein, mitochondrial	2	2.7827
4.04	4.04	10.7	Q9Y4W6	AFG3-like protein 2	2	2.7856
4.08	4.08	16.6	Q08380	Galectin-3-binding protein	2	2.85
8	8	38.7	Q13011	Delta(3,5)-Delta(2,4)-dienoyl-CoA isomerase, mitochondrial	4	2.8503
2	2	5.6	P07339	Cathepsin D	1	2.8517
2	2	13.7	P55145	Mesencephalic astrocyte-derived neurotrophic factor	1	2.8593
2	2	9	Q9NVA1	Ubiquinol-cytochrome c reductase complex chaperone CBP3 homolog	1	2.8604
3.05	3.05	4.9	P13473	Lysosome-associated membrane glycoprotein 2	2	2.8812
2	2	5.6	P07686	Beta-hexosaminidase subunit beta	1	2.9101
2.04	2.04	11.9	Q9P0I2	ER membrane protein complex subunit 3	1	2.9276
2.09	2.09	16.9	P07099	Epoxide hydrolase 1	1	2.9631
5.77	5.77	27.1	P10620	Microsomal glutathione S-transferase 1	3	2.9753
6.37	6.37	15.3	Q14108	Lysosome membrane protein 2	4	2.997
6.74	6.74	7.3	Q13423	NAD(P) transhydrogenase, mitochondrial	4	3.0042
2	2	4.7	P15586	N-acetylglucosamine-6-sulfatase	1	3.0565
3.31	3.31	16.8	Q9Y512	Sorting and assembly machinery component 50 homolog	2	3.0737
2	2	9	Q6UW68	Transmembrane protein 205	1	3.1271
2.67	2.67	17.6	Q13445	Transmembrane emp24 domain-containing protein 1	3	3.1433
2	2	4	P07602	Proactivator polypeptide	1	3.1506
2.58	2.58	7.6	O75431	Metaxin-2	2	3.1578
38	38	26.8	Q5JPE7	Nodal modulator 2	21	3.1622
2.11	2.11	10.7	Q9BRR6	ADP-dependent glucokinase	1	3.167
8.26	8.26	28.7	P49821	NADH dehydrogenase [ubiquinone] flavoprotein 1, mitochondrial	4	3.2027
3.52	3.52	21.7	O15533	Tapasin	2	3.2212
2	2	7.4	P51636	Caveolin-2	1	3.2356
8.22	8.22	21.7	P55084	Trifunctional enzyme subunit beta, mitochondrial	4	3.2554
2.01	2.01	18.3	O43760	Synaptogyrin-2	1	3.263
2.02	2.02	16.4	P62341	Selenoprotein T	1	3.2828
19.6	19.6	34.9	P28331	NADH-ubiquinone oxidoreductase 75 kDa subunit, mitochondrial	11	3.2872
2.18	2.18	15.5	O75251	NADH dehydrogenase [ubiquinone] iron-sulfur protein 7, mitochondrial	3	3.2876
37.75	37.75	58.5	P04843	Dolichyl-diphosphooligosaccharide--protein glycosyltransferase subunit 1	21	3.3029
4.02	4.02	15.1	Q9BUN8	Derlin-1	2	3.317
10.97	10.97	7.7	P46977	Dolichyl-diphosphooligosaccharide--protein glycosyltransferase subunit STT3A	6	3.33
6	6	22.5	P19404	NADH dehydrogenase [ubiquinone] flavoprotein 2, mitochondrial	4	3.332
6.43	6.43	23.3	Q14165	Malectin	3	3.3438
2.04	2.04	21.5	Q00059	Transcription factor A, mitochondrial	1	3.3482
13.97	13.97	35.8	Q16795	NADH dehydrogenase [ubiquinone] 1 alpha subcomplex subunit 9, mitochondrial	7	3.3511
2.62	2.62	22.6	P78540	Arginase-2, mitochondrial	2	3.3867
4.02	4.02	49.7	Q9UI09	NADH dehydrogenase [ubiquinone] 1 alpha subcomplex subunit 12	2	3.3952
5.55	5.55	21.9	Q7Z4H8	KDEL motif-containing protein 2	3	3.4919
18	18	51.5	O75489	NADH dehydrogenase [ubiquinone] iron-sulfur protein 3, mitochondrial	9	3.5078
14	14	48.3	O96000	NADH dehydrogenase [ubiquinone] 1 beta subcomplex subunit 10	7	3.5523
10.81	10.81	30.9	O75306	NADH dehydrogenase [ubiquinone] iron-sulfur protein 2, mitochondrial	8	3.573
12.14	12.14	22.3	P53634	Dipeptidyl peptidase 1	6	3.5849
2	2	15.8	Q9H936	Mitochondrial glutamate carrier 1	1	3.6341
3.59	3.59	19.8	Q9BYC5	Alpha-(1,6)-fucosyltransferase	2	3.6398
1.66	1.66	14.6	P06865	Beta-hexosaminidase subunit alpha	2	3.6604
2	2	4.6	O60443	Non-syndromic hearing impairment protein 5	1	3.6606
3.92	3.92	13.8	Q96C36	Pyrroline-5-carboxylate reductase 2	2	3.6754
4.55	4.55	18.5	Q12907	Vesicular integral-membrane protein VIP36	2	3.7025
8.15	8.15	19	P53007	Tricarboxylate transport protein, mitochondrial	4	3.7217
2.06	2.06	16.4	O43674	NADH dehydrogenase [ubiquinone] 1 beta subcomplex subunit 5, mitochondrial	1	3.768
6.9	6.9	39.4	P48047	ATP synthase subunit O, mitochondrial	4	3.7765
2	2	7.1	P56556	NADH dehydrogenase [ubiquinone] 1 alpha subcomplex subunit 6	1	3.8038
3.31	3.32	10.2	Q12797	Aspartyl/asparaginyl beta-hydroxylase	2	3.8354
5.2	5.2	16.8	P11279	Lysosome-associated membrane glycoprotein 1	4	3.9177
10.42	10.42	20.7	Q96S52	GPI transamidase component PIG-S	6	3.9473
21.26	21.26	46.1	Q6PIU2	Neutral cholesterol ester hydrolase 1	11	3.9601
2.01	2.01	9.1	Q9BUR5	Apolipoprotein O	1	4.0049
4	4	8.1	Q9BUB7	Transmembrane protein 70, mitochondrial	2	4.0188
18.03	18.03	30.1	Q00325	Phosphate carrier protein, mitochondrial	9	4.0339
6	6	13.5	P36957	Dihydrolipoyllysine-residue succinyltransferase component of 2-oxoglutarate dehydrogenase complex, mitochondrial	4	4.0762
23.07	23.07	48.1	P25705	ATP synthase subunit alpha, mitochondrial	16	4.0911
4.89	4.89	13.7	Q53H12	Acylglycerol kinase, mitochondrial	3	4.1012
4.32	4.32	41.9	O95168	NADH dehydrogenase [ubiquinone] 1 beta subcomplex subunit 4	2	4.1668
19.66	19.66	53.6	P21912	Succinate dehydrogenase [ubiquinone] iron-sulfur subunit, mitochondrial	12	4.1775
2.18	2.18	19.5	P61803	Dolichyl-diphosphooligosaccharide--protein glycosyltransferase subunit DAD1	1	4.2
6.07	6.07	32.8	O95169	NADH dehydrogenase [ubiquinone] 1 beta subcomplex subunit 8, mitochondrial	4	4.2233
14	14	29.9	O96008	Mitochondrial import receptor subunit TOM40 homolog	7	4.2432
7.65	7.65	26.6	Q6NUK1	Calcium-binding mitochondrial carrier protein SCaMC-1	3	4.2898
6.38	6.38	17.2	Q96JJ7	Protein disulfide-isomerase TMX3	4	4.2929
4	4	34.2	O14880	Microsomal glutathione S-transferase 3	2	4.2966
1.7	4	12.7	O94905	Erlin-2	2	4.3018
16.7	16.7	15.5	P00533	Epidermal growth factor receptor	9	4.3506
2.52	2.52	7.2	Q96A33	Coiled-coil domain-containing protein 47	2	4.3534
17.06	17.06	38.9	Q9HDC9	Adipocyte plasma membrane-associated protein	11	4.3924
37.9	37.9	59.6	Q9Y6N5	Sulfide:quinone oxidoreductase, mitochondrial	22	4.404
8.81	8.81	40.6	Q9Y3B3	Transmembrane emp24 domain-containing protein 7	4	4.4291
3.42	3.42	11.4	Q8TCT9	Minor histocompatibility antigen H13	3	4.4543
1.72	2	8.3	P30049	ATP synthase subunit delta, mitochondrial	1	4.4734
29.31	29.31	52.7	P31040	Succinate dehydrogenase [ubiquinone] flavoprotein subunit, mitochondrial	19	4.4788
4	4	12.3	Q15041	ADP-ribosylation factor-like protein 6-interacting protein 1	3	4.4813
6	6	35.5	Q9UDX5	Mitochondrial fission process protein 1	3	4.4878
37.62	37.62	54.4	P06576	ATP synthase subunit beta, mitochondrial	31	4.6179
2.04	2.04	19.3	Q07812	Apoptosis regulator BAX	1	4.625
8.5	20.85	51	P12235	ADP/ATP translocase 1	13	4.6443
14.02	14.02	54.8	Q9Y6M9	NADH dehydrogenase [ubiquinone] 1 beta subcomplex subunit 9	12	4.6681
1.35	1.35	14.9	P23368	NAD-dependent malic enzyme, mitochondrial	2	4.6876
25.27	25.27	33.8	P04844	Dolichyl-diphosphooligosaccharide--protein glycosyltransferase subunit 2	14	4.6888
21.87	21.87	43.6	P00367	Glutamate dehydrogenase 1, mitochondrial	12	4.6954
17.51	17.51	33.1	P39656	Dolichyl-diphosphooligosaccharide--protein glycosyltransferase 48 kDa subunit	13	4.6963
10	10	31.7	Q9Y6C9	Mitochondrial carrier homolog 2	6	4.6986
10	10	37	Q9BVK6	Transmembrane emp24 domain-containing protein 9	6	4.7129
2.01	2.01	9.4	Q99720	Sigma non-opioid intracellular receptor 1	2	4.7478
10	10	37	P51571	Translocon-associated protein subunit delta	10	4.7704
6.47	6.47	21.6	Q9UHG3	Prenylcysteine oxidase 1	3	4.773
4.02	4.02	40	P57105	Synaptojanin-2-binding protein	2	4.7845
20.17	20.17	46.3	Q9H9B4	Sideroflexin-1	11	4.796
10.1	10.1	25.1	P57088	Transmembrane protein 33	5	4.8845
2	2	4.4	Q92820	Gamma-glutamyl hydrolase	1	4.9921
2.87	2.87	40.6	O43920	NADH dehydrogenase [ubiquinone] iron-sulfur protein 5	1	5.0134
8	8	48.6	Q9NS69	Mitochondrial import receptor subunit TOM22 homolog	6	5.0235
32.24	32.24	55.8	P31930	Cytochrome b-c1 complex subunit 1, mitochondrial	17	5.058
2.31	2.31	31.9	Q9P0J0	NADH dehydrogenase [ubiquinone] 1 alpha subcomplex subunit 13	1	5.0731
18.51	20	53.3	P35232	Prohibitin	14	5.0757
6.44	6.44	29.5	O00217	NADH dehydrogenase [ubiquinone] iron-sulfur protein 8, mitochondrial	3	5.093
6	6	14.8	Q5JTV8	Torsin-1A-interacting protein 1	3	5.1257
45.33	45.33	67.2	P10809	60 kDa heat shock protein, mitochondrial	33	5.1548
45.17	45.17	40.6	P19367	Hexokinase-1	29	5.1638
2.04	2.04	30.8	Q9H061	Transmembrane protein 126A	1	5.1771
4	4	21.4	Q15363	Transmembrane emp24 domain-containing protein 2	4	5.2225
2	2	7.8	O95139	NADH dehydrogenase [ubiquinone] 1 beta subcomplex subunit 6	1	5.2392
18	18	30.5	P24539	ATP synthase subunit b, mitochondrial	10	5.2627
14.19	14.19	50.7	P49755	Transmembrane emp24 domain-containing protein 10	9	5.3243
4	4	8.9	Q92643	GPI-anchor transamidase	2	5.333
8	8	38	P17568	NADH dehydrogenase [ubiquinone] 1 beta subcomplex subunit 7	5	5.3441
35.1	35.1	48.1	P43304	Glycerol-3-phosphate dehydrogenase, mitochondrial	20	5.4183
4.85	4.85	10.4	P63261	Actin, cytoplasmic 2	2	5.4425
27.34	27.34	46.1	P22695	Cytochrome b-c1 complex subunit 2, mitochondrial	17	5.4604
4.19	4.19	11.9	P43307	Translocon-associated protein subunit alpha	2	5.4873
16.01	16.01	56.2	Q9UJZ1	Stomatin-like protein 2	11	5.5389
8	8	19.4	P61009	Signal peptidase complex subunit 3	5	5.5778
12	12	29.6	P47985	Cytochrome b-c1 complex subunit Rieske, mitochondrial	6	5.5878
7.92	7.92	23.7	O00461	Golgi integral membrane protein 4	4	5.6268
6.98	6.98	37.9	P13073	Cytochrome c oxidase subunit 4 isoform 1, mitochondrial	3	5.6778
6	6	6	P23229	Integrin alpha-6	3	5.6975
21.77	21.77	65.3	P45880	Voltage-dependent anion-selective channel protein 2	14	5.8252
9.3	9.3	35.5	P49257	Protein ERGIC-53	6	5.9114
14	14	38.5	O00264	Membrane-associated progesterone receptor component 1	7	5.9121
6.14	6.14	20.7	P67812	Signal peptidase complex catalytic subunit SEC11A	4	5.9275
14.88	14.88	54.5	P08574	Cytochrome c1, heme protein, mitochondrial	11	5.9514
6	6	18.9	P00403	Cytochrome c oxidase subunit 2	3	5.9758
13.72	13.72	25.2	Q969V3	Nicalin	8	5.9937
4	4	10.2	Q5BJF2	Transmembrane protein 97	2	6.1047
4.21	4.21	58.5	O14949	Cytochrome b-c1 complex subunit 8	2	6.1052
5.66	5.66	9.5	Q9BVC6	Transmembrane protein 109	5	6.1121
7.16	7.16	60.4	P14927	Cytochrome b-c1 complex subunit 7	3	6.1692
2.06	2.06	35.1	P56134	ATP synthase subunit f, mitochondrial	1	6.2175
27.77	27.77	59.2	Q99623	Prohibitin-2	21	6.2217
5.53	5.53	52	P09669	Cytochrome c oxidase subunit 6C	3	6.3186
2	2	2.8	Q969X5	Endoplasmic reticulum-Golgi intermediate compartment protein 1	1	6.429
10	10	15	Q02978	Mitochondrial 2-oxoglutarate/malate carrier protein	5	6.47
4.64	4.64	36.1	P51970	NADH dehydrogenase [ubiquinone] 1 alpha subcomplex subunit 8	3	6.6356
11.04	11.04	64	O75947	ATP synthase subunit d, mitochondrial	6	6.6792
2	2	4.7	P30536	Translocator protein	1	6.7124
4.5	4.5	37.3	P20674	Cytochrome c oxidase subunit 5A, mitochondrial	2	6.8077
6.72	6.72	31.5	Q9Y276	Mitochondrial chaperone BCS1	6	6.8368
3.85	3.85	35.9	O75964	ATP synthase subunit g, mitochondrial	2	6.8792
14.16	16.19	45.2	Q9Y277	Voltage-dependent anion-selective channel protein 3	8	6.9168
6.55	6.55	44.8	Q96IX5	Up-regulated during skeletal muscle growth protein 5	3	7.1141
1.39	1.39	6.6	Q9NPA0	ER membrane protein complex subunit 7	1	7.1565
2.39	2.39	16.2	Q9BQ95	Evolutionarily conserved signaling intermediate in Toll pathway, mitochondrial	1	7.4725
30.08	30.08	73.9	P21796	Voltage-dependent anion-selective channel protein 1	23	7.5122
3.54	3.54	7	P36542	ATP synthase subunit gamma, mitochondrial	2	8.7636
2.08	2.08	38.1	Q9UDW1	Cytochrome b-c1 complex subunit 9	1	8.9718
2.38	2.38	47.1	O95298	NADH dehydrogenase [ubiquinone] 1 subunit C2	1	9.6903
8	8	30.5	Q15005	Signal peptidase complex subunit 2	4	9.9651
2	2	4.9	Q92504	Zinc transporter SLC39A7	1	11.5738
6.99	6.99	34.8	Q9UBX3	Mitochondrial dicarboxylate carrier	4	11.7829
2.15	2.17	15.6	Q02818	Nucleobindin-1	2	16.3396
8.37	8.37	24.3	Q9H3N1	Thioredoxin-related transmembrane protein 1	5	16.6692
2.27	2.27	5.1	Q96N66	Lysophospholipid acyltransferase 7	1	18.9553
2	2	6.1	Q8IZ41	Ras and EF-hand domain-containing protein	1	23.1859
16.61	16.61	33.4	Q07065	Cytoskeleton-associated protein 4	12	33.2971
2	2	11.7	P05141	ADP/ATP translocase 2	1	45.9929
4	4	9.9	O75844	CAAX prenyl protease 1 homolog	2	100
2	2	3.6	O76041	Nebulette	1	100
4	4	8.8	P10515	Dihydrolipoyllysine-residue acetyltransferase component of pyruvate dehydrogenase complex, mitochondrial	2	100
16	16	28.9	P12236	ADP/ATP translocase 3	8	100
1.55	1.57	9.5	P21397	Amine oxidase [flavin-containing] A	1	100
2.03	2.03	5.4	Q16891	Mitochondrial inner membrane protein	1	100
1.72	2	4.2	Q00765	Receptor expression-enhancing protein 5	1	100
2	2	7.2	Q86UE4	Protein LYRIC	1	100
2.02	2.02	2.5	Q9NQC3	Reticulon-4	1	100
5.77	5.77	15.7	Q8N766	ER membrane protein complex subunit 1	3	100
4.46	4.46	9.8	Q8TCJ2	Dolichyl-diphosphooligosaccharide--protein glycosyltransferase subunit STT3B	3	100
2.75	2.75	12.2	Q9H845	Acyl-CoA dehydrogenase family member 9, mitochondrial	2	100
2	2	12	Q9NZ45	CDGSH iron-sulfur domain-containing protein 1	1	100
2	2	8	Q9UM00	Transmembrane and coiled-coil domain-containing protein 1	1	100

## Sheet: SILAC Reverse-Matched proteins 
List of matched protein identification and quantification in primary NSCLC cell line by SILAC Reverse-based MS
		SILAC Forward					SILAC Reverse
UniprotKD Accession Number	Protein Name	ProteinPilot Unused score	ProteinPilot Total score	% of Coverage sequence	Unique Peptides (95%)	Fold change of SILAC Forward Ratio (H:L)*	ProteinPilot Unused score	ProteinPilot Total score	% of Coverage sequence	Unique Peptides (95%)	Fold change of SILAC Reverse Ratio (L:H)#
P62266	40S ribosomal protein S23	4.28	4.28	47.6	3	-28.9017	4	4	27.3	2	-100		* SILAC Forward Ratio (H/L)= Heavy apoptotic cells /Light live cells
P83731	60S ribosomal protein L24	5.63	5.63	29.3	4	-12.3305	2.8	2.8	10.8	2	-100		# SILAC Reverse Ratio (L/H)= Light apoptotic cells / Heavy live cells
P61313	60S ribosomal protein L15	12.14	12.14	43.1	6	-5.52792	1.72	1.72	12.3	1	-100		Matched proteins identified as fragmets upregulated in apoptotic cells
O14980	Exportin-1	6.67	6.67	16.8	4	-5.02008	2	2	4.5	1	-100
P19338	Nucleolin	26.3	26.3	25.6	14	-7.50751	8	8	10.1	4	-52.0833
P46783	40S ribosomal protein S10	14.27	14.27	53.3	8	-12.7877	3.28	3.28	35.2	2	-51.2821
P62841	40S ribosomal protein S15	6	6	26.2	3	-12.6422	1.33	1.33	17.2	1	-34.6021
P20591	Interferon-induced GTP-binding protein Mx1	21.02	21.02	34.3	12	-4.61467	16.34	16.34	23.7	8	-18.9753
P18124	60S ribosomal protein L7	12.9	12.9	34.3	6	-11.655	3.04	3.04	23.8	2	-18.7266
P35579	Myosin-9	69.56	69.56	28.5	38	-27.7778	3	3	2.3	2	-18.1159
Q8NC51	Plasminogen activator inhibitor 1 RNA-binding protein	7.04	7.04	29.7	4	-14.1844	4	4	18.6	2	-16.3399
P62280	40S ribosomal protein S11	8	8	29.8	4	-8.11688	5.28	5.28	32.3	3	-16.1812
P42224	Signal transducer and activator of transcription 1-alpha/beta	13.31	13.31	38.7	7	-5.99161	5.41	5.41	10.7	3	-14.5138
P62081	40S ribosomal protein S7	4.27	4.27	30.9	2	-7.43494	2	2	4.1	1	-14.1844
P06737	Glycogen phosphorylase, liver form	33.57	33.57	33.7	19	-4.35161	8.74	8.74	6.6	5	-13.0548
P62241	40S ribosomal protein S8	10.92	10.92	41.8	5	-8.48176	8.88	8.88	39.9	5	-10.6045
P61247	40S ribosomal protein S3a	12.04	12.04	32.6	6	-9.79432	13.92	13.92	32.2	7	-10.2564
P46778	60S ribosomal protein L21	6	6	27.5	3	-3.19693	2.85	2.85	16.3	2	-9.97009
Q02543	60S ribosomal protein L18a	14.77	14.77	39.8	7	-6.30915	4.21	4.21	25.6	3	-9.43396
P21980	Protein-glutamine gamma-glutamyltransferase 2	9.46	9.46	37.7	6	-6.72948	10	10	11.1	5	-9.13242
P46776	60S ribosomal protein L27a	12	12	41.2	6	-10.1833	3.13	3.13	35.8	3	-8.82613
P23246	Splicing factor, proline- and glutamine-rich	26.98	26.98	48.5	18	-4.07	2	2	14	1	-8.38223
P62269	40S ribosomal protein S18	10	10	51.3	6	-9.68054	2.83	2.83	21.7	1	-8.04505
P55060	Exportin-2	34.3	34.3	26.7	18	-5.44959	6.06	6.06	6.1	3	-7.44048
P62633	Cellular nucleic acid-binding protein	2	2	35.6	1	-9.69932	1.47	1.47	35.6	1	-7.3692
P20042	Eukaryotic translation initiation factor 2 subunit 2	2.21	2.21	15.3	1	-6.88705	3.75	3.75	23.4	2	-7.23066
P61254	60S ribosomal protein L26	6.1	6.1	26.9	4	-9.25069	1.44	1.44	17.9	1	-6.8306
P0CW22	40S ribosomal protein S17-like	4.03	4.03	37	3	-5.08647	2	2	7.4	1	-6.8306
P07900	Heat shock protein HSP 90-alpha	28.52	46.37	63	28	-5.49451	20.33	36.62	36.5	20	-6.72495
Q14315	Filamin-C	20.01	26.2	10.7	13	-7.72798	2	2	1.1	1	-6.70241
P54136	Arginine--tRNA ligase, cytoplasmic	2.82	2.82	15.3	2	-6.53595	1.4	1.4	16.7	1	-6.68449
P62906	60S ribosomal protein L10a	8	8	37.3	4	-7.94913	3.43	3.43	19.8	2	-6.6313
Q9Y3U8	60S ribosomal protein L36	2	2	9.5	1	-6.47249	2	2	20	1	-6.31313
P63244	Guanine nucleotide-binding protein subunit beta-2-like 1	20.82	20.82	59.3	10	-5.68505	8.3	8.3	29	5	-6.2383
P46782	40S ribosomal protein S5	12	12	40.7	7	-8.62813	6.45	6.45	28.4	3	-6.23441
P21333	Filamin-A	96.22	96.22	34.6	52	-10.929	7.62	7.62	5.7	7	-6.07533
Q15691	Microtubule-associated protein RP/EB family member 1	7.89	7.89	29.9	4	-5.57414	5.74	5.74	17.2	3	-5.9988
P25398	40S ribosomal protein S12	2.95	2.95	38.6	1	-5.10986	7.82	7.82	34.9	4	-5.87199
P06748	Nucleophosmin	16	16	47.6	9	-9.97009	5.62	5.62	19.4	5	-5.82411
P26639	Threonine--tRNA ligase, cytoplasmic	7.79	7.79	23.2	5	-7.35835	2	2	5.4	1	-5.73066
P18077	60S ribosomal protein L35a	2.01	2.01	24.6	1	-4.54752	2	2	8.2	1	-5.67215
P67936	Tropomyosin alpha-4 chain	10.69	10.69	33.1	5	-5.76037	2.01	4.01	17.3	2	-5.66251
Q9BUF5	Tubulin beta-6 chain	11.92	25.82	56.7	17	-4.95786	5.52	18.39	32.5	9	-5.66251
P05161	Ubiquitin-like protein ISG15	4	4	13.3	3	-6.48088	4	4	13.3	2	-5.55247
P39019	40S ribosomal protein S19	10.03	10.03	37.9	6	-8.26446	4	4	25.5	2	-5.32765
Q15185	Prostaglandin E synthase 3	7.77	7.77	29.4	5	-9.26784	2.43	2.43	23.1	1	-5.26039
P23396	40S ribosomal protein S3	16.22	16.22	50.2	8	-3.99042	2.47	2.47	23.5	1	-5.24384
P15311	Ezrin	42.66	42.66	54.6	27	-6.12745	24.88	24.88	30.7	14	-5.09165
P62244	40S ribosomal protein S15a	2.06	2.06	17.7	1	-2.67594	4	4	17.7	2	-4.99002
P15880	40S ribosomal protein S2	4	4	20.1	2	-4.40917	6	6	19.5	3	-4.89716
O43707	Alpha-actinin-4	33.3	73.3	55.5	50	-4.10509	11.23	39.65	33.2	21	-4.82625
P19105	Myosin regulatory light chain 12A	6	6	30.4	3	-7.07214	2.26	2.26	18.1	2	-4.71476
P04406	Glyceraldehyde-3-phosphate dehydrogenase	38.03	38.03	63.6	25	-6.37349	26.08	26.08	54	17	-4.71476
P62701	40S ribosomal protein S4, X isoform	14.75	14.75	43	7	-7.36377	10	10	19.4	5	-4.70146
P31946	14-3-3 protein beta/alpha	10.18	14.39	47.6	8	-7.22543	2	9.83	22.8	6	-4.69484
Q92688	Acidic leucine-rich nuclear phosphoprotein 32 family member B	3.19	3.19	15.9	2	-8.73362	2	2	6.4	1	-4.66418
P09382	Galectin-1	4	4	31.9	2	-8.53971	2	2	8.9	1	-4.64037
P28066	Proteasome subunit alpha type-5	2.03	2.03	19.9	1	-4.08831	3.31	3.31	12	2	-4.61894
P61978	Heterogeneous nuclear ribonucleoprotein K	16.38	16.38	44.1	9	-9.26784	9.26	9.26	30	4	-4.60829
P07737	Profilin-1	12	12	58.6	7	-7.8125	10	10	50.7	6	-4.48632
Q99497	Protein DJ-1	6.5	6.5	51.3	3	-3.82555	2	2	7.9	1	-4.4287
P12814	Alpha-actinin-1	99.97	99.97	67.6	69	-4.70146	62.41	62.41	47.4	33	-4.42282
P30041	Peroxiredoxin-6	14	14	47.3	8	-9.11577	9.92	9.92	28.6	6	-4.41501
Q5VTE0	Putative elongation factor 1-alpha-like 3	4	4	5	2	1.7272	13.57	13.57	35.1	11	-4.41112
P04632	Calpain small subunit 1	7.96	7.96	28.7	4	-13.0039	2.03	2.03	9.3	1	-4.39174
P55209	Nucleosome assembly protein 1-like 1	4.42	4.42	13.3	2	-8.79507	1.64	1.64	14.8	2	-4.38212
P35237	Serpin B6	1.62	1.62	9	1	-3.36361	2	2	9.3	1	-4.37254
P23528	Cofilin-1	21.15	21.15	79.5	15	-2.38039	15.01	15.01	51.8	10	-4.3611
P11940	Polyadenylate-binding protein 1	10.75	10.75	29.1	6	-5.38213	6.29	6.29	21.9	3	-4.32713
Q96FW1	Ubiquitin thioesterase OTUB1	6.89	6.89	33.2	4	-13.7741	4	4	9.2	2	-4.30293
P08238	Heat shock protein HSP 90-beta	51.43	51.43	56.4	36	-6.31313	40.38	42.59	39.2	24	-4.27899
P62937	Peptidyl-prolyl cis-trans isomerase A	22	22	67.3	19	-7.73994	14	14	55.8	9	-4.24989
Q9UQ80	Proliferation-associated protein 2G4	8.06	8.06	23.1	5	-4.62535	1.64	1.64	14	1	-4.24809
P26641	Elongation factor 1-gamma	20.96	20.96	46	11	-7.11744	12.8	12.8	30	6	-4.13223
P60981	Destrin	10	10	40	5	-3.87747	2.56	2.56	26.7	1	-4.12031
Q00839	Heterogeneous nuclear ribonucleoprotein U	12.63	12.63	20.7	7	-6.36537	2	2	3.3	1	-4.10846
P63104	14-3-3 protein zeta/delta	21.3	21.3	57.1	11	-7.18391	14.24	14.24	42	9	-4.10341
Q00688	Peptidyl-prolyl cis-trans isomerase FKBP3	2.05	2.05	16.1	1	-13.7741	3.17	3.17	26.8	2	-4.08831
P12004	Proliferating cell nuclear antigen	2.89	2.89	13	2	-2.85144	9.18	9.18	34.5	7	-4.03877
P60866	40S ribosomal protein S20	4.31	4.31	33.6	2	-7.86782	6	6	22.7	3	-4.01445
P29692	Elongation factor 1-delta	11.92	11.92	44.5	6	-7.6746	8.72	8.72	33.5	5	-3.96825
P34932	Heat shock 70 kDa protein 4	16.99	16.99	25.4	9	-3.68053	2	2	3.7	1	-3.89712
P30050	60S ribosomal protein L12	8.47	8.47	64.2	5	-4.77099	4	4	18.8	2	-3.84763
P60842	Eukaryotic initiation factor 4A-I	28.4	28.4	51.2	16	-6.20732	19.76	19.76	50.5	10	-3.83142
P14174	Macrophage migration inhibitory factor	4	4	27	4	-7.52445	4	4	17.4	4	-3.80952
P46777	60S ribosomal protein L5	4.66	4.66	24.6	3	-9.09091	3.06	3.06	14.8	2	-3.80228
P62258	14-3-3 protein epsilon	18	20	53.7	11	-4.97018	14	14	34.9	7	-3.79939
P00491	Purine nucleoside phosphorylase	2.16	2.16	36.7	1	-4.01606	5	5	21.8	3	-3.78501
P55786	Puromycin-sensitive aminopeptidase	15.65	15.69	14.7	9	-5.01505	2.04	2.04	8.7	1	-3.77786
P29401	Transketolase	11.22	11.22	31.3	6	-6.03865	2.08	2.08	14.9	1	-3.76648
P18669	Phosphoglycerate mutase 1	22	22	50	12	-6.31712	12.15	12.15	35.4	6	-3.73134
P31947	14-3-3 protein sigma	10	12.95	50.4	7	-5.65931	8	13.92	29.8	7	-3.72717
P62158	Calmodulin	6	6	40.9	4	-3.55492	8	8	38.3	4	-3.71885
P68363	Tubulin alpha-1B chain	33.23	33.23	57.4	23	-7.20461	28.4	28.4	51.2	15	-3.71333
Q06323	Proteasome activator complex subunit 1	5.12	5.12	25.7	4	-6.37349	2.3	2.3	21.7	1	-3.69822
P05120	Plasminogen activator inhibitor 2	12.85	12.85	24.8	7	-4.94071	2.89	2.89	14.9	2	-3.67377
P07437	Tubulin beta chain	43.6	43.6	63.5	29	-7.89889	30.15	30.15	55.4	15	-3.64564
P09429	High mobility group protein B1	6.32	6.32	39.5	3	-10.6045	1.55	1.55	13	1	-3.59712
P31939	Bifunctional purine biosynthesis protein PURH	13.09	13.09	41.1	7	-11.9332	4.41	4.41	16.6	2	-3.59454
P09211	Glutathione S-transferase P	16.19	16.19	64.8	14	-8.61326	10.79	10.79	45.2	6	-3.59195
Q9NUQ9	Protein FAM49B	2.07	2.07	20.4	1	-6.54879	2	2	10.2	1	-3.56252
P52565	Rho GDP-dissociation inhibitor 1	10	10	29.9	5	-9.09091	10	10	26	5	-3.54862
Q15233	Non-POU domain-containing octamer-binding protein	9.02	9.02	32.7	6	-4.79846	1.93	1.93	24	1	-3.52485
Q13838	Spliceosome RNA helicase DDX39B	10.55	10.55	27.1	6	-3.80807	6.75	6.75	11.9	3	-3.50508
P08107	Heat shock 70 kDa protein 1A/1B	20.44	26.86	56.8	15	-6.48929	7.53	13.95	33.1	7	-3.48432
P17931	Galectin-3	2.01	2.01	10	1	-10.0402	1.74	1.74	4.4	1	-3.44116
P23526	Adenosylhomocysteinase	12.27	12.27	25	6	-4.82859	6.03	6.03	23.2	3	-3.43761
Q99829	Copine-1	1.33	1.33	13.4	1	-1.66362	1.77	1.77	8.6	1	-3.43171
P27348	14-3-3 protein theta	8.03	14.33	40	8	-7.05219	4.98	12.75	30.6	8	-3.40599
P62826	GTP-binding nuclear protein Ran	16.3	16.3	51.9	10	-6.62691	6.01	6.01	28.7	3	-3.39789
P60174	Triosephosphate isomerase	23.6	23.6	50	13	-5.77701	23.34	23.34	47.6	12	-3.36247
P12429	Annexin A3	9.77	9.77	40.3	5	-3.51865	7.68	7.68	33.8	4	-3.35796
P22234	Multifunctional protein ADE2	6.08	6.08	16.2	3	-5.50055	1.7	1.7	4.9	1	-3.35458
P61981	14-3-3 protein gamma	4	6.71	23.9	4	-6.71592	2	9.89	23.5	5	-3.34336
P68371	Tubulin beta-4B chain	4	39.59	59.8	27	-5.86166	3.6	28.06	51.9	14	-3.34001
P31943	Heterogeneous nuclear ribonucleoprotein H	11.2	11.2	35.6	6	-5.84795	6.88	6.88	24.5	4	-3.34001
P09936	Ubiquitin carboxyl-terminal hydrolase isozyme L1	10.98	10.98	40.8	6	-7.6864	2	2	14.4	1	-3.3389
P04083	Annexin A1	33.19	33.19	60.4	18	-4.53721	17.76	17.76	39.6	9	-3.32779
P04792	Heat shock protein beta-1	4.07	4.07	34.6	2	-4.52899	2	2	4.9	1	-3.31785
P13639	Elongation factor 2	59.89	59.89	57.6	40	-6.44745	18.26	18.26	15	9	-3.23206
P06733	Alpha-enolase	33.61	33.61	59.7	24	-6.2383	19.17	19.17	46.5	9	-3.22269
P14618	Pyruvate kinase isozymes M1/M2	28.82	28.82	49	20	-5.65291	29.09	29.09	51.6	17	-3.17158
P62249	40S ribosomal protein S16	16.03	16.03	48	11	-11.0132	6.2	6.2	32.9	3	-3.13972
P62829	60S ribosomal protein L23	2.04	2.04	20	1	-8.82613	3.74	3.74	10.7	2	-3.09119
P06753	Tropomyosin alpha-3 chain	2	6	17.3	3	-5.56483	4.01	4.01	22.9	2	-3.01477
P16152	Carbonyl reductase [NADPH] 1	6.09	6.09	25.3	3	-4.21941	2.01	2.01	14.8	1	-2.97885
P08865	40S ribosomal protein SA	10.55	10.55	32.9	5	-4.81	9.3	9.3	30.2	5	-2.89017
O00299	Chloride intracellular channel protein 1	17.31	17.31	54.4	9	-7.70416	4.06	4.06	25.7	3	-2.82167
P29373	Cellular retinoic acid-binding protein 2	2	2	11.6	1	-30.9598	2	2	11.6	2	-2.81136
P60900	Proteasome subunit alpha type-6	6	6	16.3	3	-4.42478	2.68	2.68	7.7	2	-2.80191
P78371	T-complex protein 1 subunit beta	14.68	14.68	29.4	9	-3.2457	6.08	6.08	35	3	-2.77085
Q06830	Peroxiredoxin-1	19.53	19.53	64.3	11	-4.23908	12.69	12.69	40.7	7	-2.76855
P04075	Fructose-bisphosphate aldolase A	26.01	26.01	48.1	15	-5.05306	18.69	18.69	49.5	9	-2.71887
P26038	Moesin	16.94	27.9	53	16	-4.60829	2.39	2.39	19.6	1	-2.68456
P47756	F-actin-capping protein subunit beta	2.6	2.6	27.8	2	-2.80662	5.96	6	27.8	3	-2.68384
A6NL28	Putative tropomyosin alpha-3 chain-like protein	2.13	2.13	18.8	2	-3.96354	3.37	3.37	12.1	2	-2.6455
P60660	Myosin light polypeptide 6	6	6	25.8	3	-5.52792	6	6	33.1	3	-2.64201
P40925	Malate dehydrogenase, cytoplasmic	2.47	2.47	6.6	2	-3.68324	5.35	5.35	19.2	3	-2.58532
P11413	Glucose-6-phosphate 1-dehydrogenase	12.29	12.29	26.6	6	-4.9554	4.24	4.24	26.6	2	-2.58331
P49368	T-complex protein 1 subunit gamma	6.12	6.12	34.7	4	-3.18066	2.23	2.23	27.3	2	-2.49626
P62318	Small nuclear ribonucleoprotein Sm D3	4	4	24.6	2	-4.10846	4	4	24.6	2	-2.4888
P09651	Heterogeneous nuclear ribonucleoprotein A1	24.17	24.17	54.8	14	-5.70451	20.3	20.3	42.5	12	-2.45881
P25786	Proteasome subunit alpha type-1	7.44	7.44	25.9	3	-4.47027	2	2	5.7	1	-2.29885
P11586	C-1-tetrahydrofolate synthase, cytoplasmic	17.57	17.57	31.6	8	-4.7081	2.75	2.75	5.8	2	-2.24517
P00338	L-lactate dehydrogenase A chain	22.39	22.39	44.6	13	-3.95413	16.12	16.12	37.4	8	-2.21435
P07355	Annexin A2	40	40	66.1	24	-2.19346	32.01	32.01	55.2	24	-2.17865
P07195	L-lactate dehydrogenase B chain	10.03	12.04	31.1	7	-4.24088	6	8	23.7	4	-2.12993
P11142	Heat shock cognate 71 kDa protein	46.51	48.51	59.9	29	-5.2356	32	36	50.5	19	-2.08073
P15531	Nucleoside diphosphate kinase A	2	10	37.5	9	-4.69043	2	8	31.6	5	-2.06868
P17987	T-complex protein 1 subunit alpha	13.44	13.44	40.5	7	-4.3573	2.69	2.69	15.3	2	-2.02143
P50990	T-complex protein 1 subunit theta	5.28	5.28	16.2	3	-5.2521	4.69	4.69	26.3	2	-1.9685
P00558	Phosphoglycerate kinase 1	18.01	18.01	45.8	12	-7.47943	8	8	22.8	5	-1.96773
P27695	DNA-(apurinic or apyrimidinic site) lyase	2.94	2.94	22	4	-6.83995	1.59	1.61	13.2	1	-1.87056
P62979	Ubiquitin-40S ribosomal protein S27a	2.46	2.46	20.5	1	-3.64564	4.98	4.98	26.3	3	-1.82782
O15144	Actin-related protein 2/3 complex subunit 2	2	2	17	1	-4.1425	2	2	4.7	1	-1.81587
P61586	Transforming protein RhoA	8	8	26.9	5	-2.06313	2.33	2.33	42.5	1	-1.8093
P55072	Transitional endoplasmic reticulum ATPase	43.74	43.74	52.5	27	-1.97941	12.03	12.03	14.8	6	-1.76398
Q00610	Clathrin heavy chain 1	27.2	27.2	12.8	14	-1.77085	4.17	4.17	3.4	2	-1.74978
P50991	T-complex protein 1 subunit delta	8.04	8.04	18.7	4	-2.98418	4.32	4.32	22.5	3	-1.74886
P22392	Nucleoside diphosphate kinase B	18	18	75	13	-4.58085	9.12	9.12	37.5	5	-1.69895
P63000	Ras-related C3 botulinum toxin substrate 1	4	4	27.1	2	-1.78891	1.8	1.8	16.7	2	-1.67364
P51991	Heterogeneous nuclear ribonucleoprotein A3	2.01	2.01	18.5	1	-4.04204	2	2	5.8	1	-1.60643
Q13404	Ubiquitin-conjugating enzyme E2 variant 1	6.19	6.19	46.9	3	-4.27899	1.46	1.46	6.1	1	-1.59439
P62888	60S ribosomal protein L30	3.63	3.63	40.9	2	-2.86697	5.96	6	40.9	3	-1.56568
Q99832	T-complex protein 1 subunit eta	16.55	16.55	40.3	9	-1.69578	8.05	8.05	29.1	5	-1.38293
P30044	Peroxiredoxin-5, mitochondrial	10.14	10.14	36.9	5	-1.83688	4	4	10.3	2	-1.11694
P99999	Cytochrome c	2	2	10.5	1	-1.18963	2	2	10.5	1	1.0103
Q6DD88	Atlastin-3	2	2	4.6	1	-1.1374	1.35	1.35	5.7	1	1.0986
Q15907	Ras-related protein Rab-11B	8	8	31.2	4	1.097	3.07	3.07	19.3	2	1.1853
P51149	Ras-related protein Rab-7a	9.03	9.03	36.2	5	1.2654	4.26	4.26	32.4	3	1.1942
O15162	Phospholipid scramblase 1	2	2	4.1	1	1.1844	2	2	4.1	1	1.297
Q9Y265	RuvB-like 1	2	2	3.5	1	-1.38966	1.76	1.76	11.8	2	1.3552
P62873	Guanine nucleotide-binding protein G(I)/G(S)/G(T) subunit beta-1	6	6	15	3	1.42	2	4	7.1	2	1.3868
Q9UBS4	DnaJ homolog subfamily B member 11	9.87	9.87	29.1	5	2.5793	3.55	3.55	15.1	2	1.3871
P49411	Elongation factor Tu, mitochondrial	16.53	16.53	37.2	9	1.0684	12.25	12.25	27.4	6	1.3959
Q15293	Reticulocalbin-1	10.63	10.63	36	6	1.6711	2.15	2.15	15.7	1	1.5331
P09758	Tumor-associated calcium signal transducer 2	4.25	4.25	17	2	2.1343	2	2	5	1	1.5388
P08727	Keratin, type I cytoskeletal 19	23.56	25.68	54	14	1.6288	14.1	14.1	34.8	7	1.5449
P05783	Keratin, type I cytoskeletal 18	30.35	30.35	60.7	20	1.7423	22.82	22.82	43.5	11	1.5803
P51148	Ras-related protein Rab-5C	10	10	36.1	5	1.1113	1.69	1.69	16.2	1	1.6147
P30481	HLA class I histocompatibility antigen, B-44 alpha chain	2.31	16.34	50.8	9	2.2628	4	17.91	41.7	9	1.7468
P30048	Thioredoxin-dependent peroxide reductase, mitochondrial	12.16	12.17	28.5	8	2.4053	7.8	7.8	19.1	5	1.8119
P07954	Fumarate hydratase, mitochondrial	3.4	3.4	14.5	2	2.337	1.61	1.61	9.8	1	1.8301
Q07021	Complement component 1 Q subcomponent-binding protein, mitochondrial	6.02	6.02	25.9	5	2.2178	4	4	26.6	2	1.8445
P50995	Annexin A11	9.79	9.79	19.2	5	2.0129	7.39	7.39	21	4	1.845
P50213	Isocitrate dehydrogenase [NAD] subunit alpha, mitochondrial	9.7	9.7	15	5	1.7456	6	6	12.8	3	1.883
Q8IZ41	Ras and EF-hand domain-containing protein	2	2	6.1	1	23.1859	2	2	5.7	1	1.9371
P38646	Stress-70 protein, mitochondrial	33.1	33.1	59.8	20	1.5228	17.69	17.69	44.8	9	1.9701
P42704	Leucine-rich PPR motif-containing protein, mitochondrial	48.55	48.55	33.1	23	1.6909	4.04	4.04	4.7	2	1.989
P05023	Sodium/potassium-transporting ATPase subunit alpha-1	22.1	22.1	25.3	11	1.7414	2	2	1.3	1	2.1304
Q99714	3-hydroxyacyl-CoA dehydrogenase type-2	10	10	28.7	5	1.3323	2.07	2.07	11.9	1	2.1492
P24752	Acetyl-CoA acetyltransferase, mitochondrial	8.88	8.88	24.4	6	2.1286	6.11	6.11	21.6	3	2.1624
P55084	Trifunctional enzyme subunit beta, mitochondrial	8.22	8.22	21.7	4	3.2554	4.2	4.2	25.1	4	2.2214
P36542	ATP synthase subunit gamma, mitochondrial	3.54	3.54	7	2	8.7636	2.01	2.01	11.1	1	2.2546
P34897	Serine hydroxymethyltransferase, mitochondrial	20.8	20.8	41.3	11	1.8739	14.46	14.46	46.8	9	2.2761
P08729	Keratin, type II cytoskeletal 7	20.24	24.19	43.7	13	1.2695	16.43	16.43	32	8	2.3394
O75390	Citrate synthase, mitochondrial	13.13	13.13	25.3	7	2.0516	7.6	7.6	21.7	4	2.3681
P00505	Aspartate aminotransferase, mitochondrial	24.51	24.51	40.7	15	2.7327	16.42	16.42	34.4	8	2.3853
Q12931	Heat shock protein 75 kDa, mitochondrial	22.58	24.58	50.9	13	2.0887	14.33	14.33	39.6	8	2.4634
P30512	HLA class I histocompatibility antigen, A-29 alpha chain	14.34	17.93	48.5	10	1.9299	4.19	19.39	53.4	9	2.5145
O43852	Calumenin	9.75	9.75	34.9	5	1.5831	7.61	7.61	23.2	4	2.5311
P30405	Peptidyl-prolyl cis-trans isomerase F, mitochondrial	6.02	6.02	41.6	3	2.043	6.8	6.8	32.4	3	2.5623
Q9GZT3	SRA stem-loop-interacting RNA-binding protein, mitochondrial	2.61	2.61	44	1	2.0591	2	2	9.2	1	2.596
Q16891	Mitochondrial inner membrane protein	2.03	2.03	5.4	1	100	2	2	4.5	1	2.6292
Q04837	Single-stranded DNA-binding protein, mitochondrial	2.43	2.43	40.5	1	2.3385	2.07	2.07	29.7	1	2.6672
O15533	Tapasin	3.52	3.52	21.7	2	3.2212	5.67	5.67	13.6	3	2.6737
Q9UJS0	Calcium-binding mitochondrial carrier protein Aralar2	8.08	8.08	17.8	5	2.684	3.85	3.85	17.8	3	2.6871
Q9Y4L1	Hypoxia up-regulated protein 1	46.18	46.18	38.2	27	1.5503	14.14	14.14	12.4	9	2.7101
P04181	Ornithine aminotransferase, mitochondrial	4.59	4.59	19.6	2	2.5073	7.96	7.96	11.4	4	2.7124
P40926	Malate dehydrogenase, mitochondrial	25.11	25.11	52.7	14	2.3673	18.9	18.9	44.1	12	2.7333
P07858	Cathepsin B	4	4	15	2	1.6919	2	2	5.9	1	2.7576
Q13011	Delta(3,5)-Delta(2,4)-dienoyl-CoA isomerase, mitochondrial	8	8	38.7	4	2.8503	6.16	6.16	19.5	3	2.8574
P40939	Trifunctional enzyme subunit alpha, mitochondrial	39.35	39.35	48	19	2.5256	12.06	12.06	18.9	6	2.9547
Q14697	Neutral alpha-glucosidase AB	54.48	54.48	46.3	39	2.1045	33.52	33.52	31	16	2.9551
Q10471	Polypeptide N-acetylgalactosaminyltransferase 2	7.76	7.76	31.5	4	2.4121	1.51	1.51	15.4	1	2.9708
P61803	Dolichyl-diphosphooligosaccharide--protein glycosyltransferase subunit DAD1	2.18	2.18	19.5	1	4.2	2	2	10.6	1	2.9823
P21589	5'-nucleotidase	5.01	5.01	25.1	3	2.3366	4.48	4.48	14.5	2	3.0037
Q9BS26	Endoplasmic reticulum resident protein 44	10	10	23.7	5	2.2556	10.12	10.12	24.1	5	3.009
P10515	Dihydrolipoyllysine-residue acetyltransferase component of pyruvate dehydrogenase complex, mitochondrial	4	4	8.8	2	100	2.64	2.64	17	2	3.0309
Q15738	Sterol-4-alpha-carboxylate 3-dehydrogenase, decarboxylating	4.97	4.97	16.1	3	2.0365	4.82	4.82	23.9	3	3.0876
P05787	Keratin, type II cytoskeletal 8	31.94	31.94	52.4	17	2.1517	13.07	14.94	39.8	9	3.0936
Q9Y277	Voltage-dependent anion-selective channel protein 3	14.16	16.19	45.2	8	6.9168	7.94	10.07	51.6	5	3.0936
Q02978	Mitochondrial 2-oxoglutarate/malate carrier protein	10	10	15	5	6.47	1.42	1.42	14.7	2	3.0948
Q96HE7	ERO1-like protein alpha	26.65	26.65	48.3	17	2.3564	21.34	21.34	48.1	12	3.0999
P61604	10 kDa heat shock protein, mitochondrial	5.22	5.22	29.4	2	2.7827	7.66	7.66	41.2	4	3.1029
P13987	CD59 glycoprotein	6	6	29.7	3	2.7757	6	6	29.7	3	3.2048
O94905	Erlin-2	1.7	4	12.7	2	4.3018	2.01	2.01	6.8	1	3.2187
Q13162	Peroxiredoxin-4	12	15.23	46.9	8	2.7116	10	10	29.2	7	3.2202
P35613	Basigin	2.47	2.47	21	2	1.9783	2.01	2.01	7	1	3.2475
Q8NBS9	Thioredoxin domain-containing protein 5	11.69	11.69	33.8	6	2.5144	12.31	12.31	26.4	6	3.3121
P50454	Serpin H1	16	16	41.4	8	1.7705	16.06	16.06	39.2	9	3.3132
P14625	Endoplasmin	76.29	76.29	59.4	61	2.1695	50.78	50.78	36.2	28	3.3238
Q8NBJ5	Procollagen galactosyltransferase 1	2.02	2.02	26.4	1	1.6069	1.7	1.7	17.7	2	3.3252
P30101	Protein disulfide-isomerase A3	46.51	46.51	63.6	30	2.3699	45.69	45.69	57.2	25	3.3604
Q9NYU2	UDP-glucose:glycoprotein glucosyltransferase 1	6.32	6.32	3.1	3	2.3981	2.45	4	1.7	2	3.3656
Q15084	Protein disulfide-isomerase A6	24.28	24.28	49.8	13	2.28	19.3	19.3	33.9	10	3.368
P26885	Peptidyl-prolyl cis-trans isomerase FKBP2	2.16	2.16	24.7	1	2.5328	2.39	2.39	14.8	1	3.3787
P08758	Annexin A5	29.58	29.58	67.5	18	-9.71817	22.43	22.43	50.6	14	3.4581
P07237	Protein disulfide-isomerase	31.6	31.6	63.2	21	2.2848	19.57	19.57	45.3	11	3.4834
P05141	ADP/ATP translocase 2	2	2	11.7	1	45.9929	3.41	13.83	29.2	12	3.5274
Q53H12	Acylglycerol kinase, mitochondrial	4.89	4.89	13.7	3	4.1012	2.11	2.11	9.7	1	3.5357
Q9Y6N5	Sulfide:quinone oxidoreductase, mitochondrial	37.9	37.9	59.6	22	4.404	27.33	27.33	48.9	14	3.62
P30040	Endoplasmic reticulum resident protein 29	14.41	14.41	39.9	8	2.2654	7.37	7.37	30.3	4	3.7327
P23284	Peptidyl-prolyl cis-trans isomerase B	26	26	51.9	17	2.1593	20.73	20.73	44.4	14	3.7639
P11021	78 kDa glucose-regulated protein	55.79	55.79	61	42	1.597	41.4	41.4	54.4	21	3.7991
P04179	Superoxide dismutase [Mn], mitochondrial	15.37	15.37	54.5	13	2.5739	9.11	9.11	42.3	5	3.8349
P13667	Protein disulfide-isomerase A4	38.72	38.72	51.3	22	1.9119	22.88	22.88	32.4	12	3.8739
P49821	NADH dehydrogenase [ubiquinone] flavoprotein 1, mitochondrial	8.26	8.26	28.7	4	3.2027	2.75	2.75	18.8	3	3.9083
P09622	Dihydrolipoyl dehydrogenase, mitochondrial	10.79	10.79	29.3	5	2.487	7.82	7.82	24.6	4	3.9779
P43304	Glycerol-3-phosphate dehydrogenase, mitochondrial	35.1	35.1	48.1	20	5.4183	12.38	12.38	32.2	7	3.9841
P80188	Neutrophil gelatinase-associated lipocalin	14.88	14.88	54.6	7	2.5335	11.99	11.99	55.6	7	4.0072
P00367	Glutamate dehydrogenase 1, mitochondrial	21.87	21.87	43.6	12	4.6954	21.91	21.91	43	12	4.0181
Q6NUK1	Calcium-binding mitochondrial carrier protein SCaMC-1	7.65	7.65	26.6	3	4.2898	7.28	7.28	11.1	5	4.033
O75306	NADH dehydrogenase [ubiquinone] iron-sulfur protein 2, mitochondrial	10.81	10.81	30.9	8	3.573	10.08	10.08	21.8	5	4.1615
Q99720	Sigma non-opioid intracellular receptor 1	2.01	2.01	9.4	2	4.7478	2	2	5.8	2	4.1852
P10809	60 kDa heat shock protein, mitochondrial	45.33	45.33	67.2	33	5.1548	37.77	37.77	53.4	30	4.2208
Q96C36	Pyrroline-5-carboxylate reductase 2	3.92	3.92	13.8	2	3.6754	2.88	2.89	9.4	2	4.2671
P27797	Calreticulin	32.42	32.42	51.8	22	2.4217	28.68	28.68	54	18	4.2994
Q9Y512	Sorting and assembly machinery component 50 homolog	3.31	3.31	16.8	2	3.0737	1.8	1.8	11.3	1	4.3251
P25705	ATP synthase subunit alpha, mitochondrial	23.07	23.07	48.1	16	4.0911	20.18	20.18	51.2	12	4.4598
P00167	Cytochrome b5	4.07	4.07	35.8	2	1.4568	4	4	25.4	2	4.4831
Q12907	Vesicular integral-membrane protein VIP36	4.55	4.55	18.5	2	3.7025	8.27	8.27	22.8	4	4.4883
Q9P0J0	NADH dehydrogenase [ubiquinone] 1 alpha subcomplex subunit 13	2.31	2.31	31.9	1	5.0731	4	4	22.9	2	4.5395
Q9NS69	Mitochondrial import receptor subunit TOM22 homolog	8	8	48.6	6	5.0235	6	6	40.9	3	4.6129
Q969H8	UPF0556 protein C19orf10	3.14	3.14	11.6	2	1.8443	2	2	8.7	1	4.6888
P31040	Succinate dehydrogenase [ubiquinone] flavoprotein subunit, mitochondrial	29.31	29.31	52.7	19	4.4788	17.23	17.23	45.3	9	4.8398
P31930	Cytochrome b-c1 complex subunit 1, mitochondrial	32.24	32.24	55.8	17	5.058	21.65	21.65	47.7	10	4.8472
Q9UHG3	Prenylcysteine oxidase 1	6.47	6.47	21.6	3	4.773	8.89	8.89	29.7	5	4.8928
Q9H9B4	Sideroflexin-1	20.17	20.17	46.3	11	4.796	16	16	41.3	10	4.9082
O00264	Membrane-associated progesterone receptor component 1	14	14	38.5	7	5.9121	5.4	5.4	32.3	3	4.9963
P21912	Succinate dehydrogenase [ubiquinone] iron-sulfur subunit, mitochondrial	19.66	19.66	53.6	12	4.1775	8.71	8.71	36.1	4	5.0208
O75489	NADH dehydrogenase [ubiquinone] iron-sulfur protein 3, mitochondrial	18	18	51.5	9	3.5078	3.81	3.81	14	2	5.0504
P28331	NADH-ubiquinone oxidoreductase 75 kDa subunit, mitochondrial	19.6	19.6	34.9	11	3.2872	8.01	8.01	10.9	4	5.1027
O43169	Cytochrome b5 type B	8.34	8.34	37.7	9	2.445	6	6	27.4	6	5.1375
P67812	Signal peptidase complex catalytic subunit SEC11A	6.14	6.14	20.7	4	5.9275	3.19	3.19	9.5	2	5.2203
Q9Y6C9	Mitochondrial carrier homolog 2	10	10	31.7	6	4.6986	6.59	6.59	33.7	4	5.2929
O60568	Procollagen-lysine,2-oxoglutarate 5-dioxygenase 3	4.57	4.57	20.1	4	1.6059	2	2	6.5	1	5.3102
P57088	Transmembrane protein 33	10.1	10.1	25.1	5	4.8845	1.37	1.37	9.3	1	5.3341
P04843	Dolichyl-diphosphooligosaccharide--protein glycosyltransferase subunit 1	37.75	37.75	58.5	21	3.3029	23.55	23.55	42.5	12	5.3925
P48047	ATP synthase subunit O, mitochondrial	6.9	6.9	39.4	4	3.7765	1.68	1.68	39.4	2	5.4052
Q9BVK6	Transmembrane emp24 domain-containing protein 9	10	10	37	6	4.7129	8	8	20	5	5.4798
Q14435	Polypeptide N-acetylgalactosaminyltransferase 3	3.62	3.62	18.6	3	2.6712	2	2	4.6	1	5.6066
Q02218	2-oxoglutarate dehydrogenase, mitochondrial	16.82	16.82	25.2	9	2.0909	1.57	1.57	5.7	1	5.6563
P06576	ATP synthase subunit beta, mitochondrial	37.62	37.62	54.4	31	4.6179	35.16	35.16	51.2	22	5.7948
P07686	Beta-hexosaminidase subunit beta	2	2	5.6	1	2.9101	2	2	4.7	1	5.8272
P45880	Voltage-dependent anion-selective channel protein 2	21.77	21.77	65.3	14	5.8252	22.62	22.62	63.6	14	5.8514
P47985	Cytochrome b-c1 complex subunit Rieske, mitochondrial	12	12	29.6	6	5.5878	7.66	7.66	13.5	4	5.9253
O96008	Mitochondrial import receptor subunit TOM40 homolog	14	14	29.9	7	4.2432	8.34	8.34	25.2	4	5.9262
P35232	Prohibitin	18.51	20	53.3	14	5.0757	16.8	17.62	46	15	5.9435
Q07065	Cytoskeleton-associated protein 4	16.61	16.61	33.4	12	33.2971	11.11	11.11	33.4	6	5.9579
Q00325	Phosphate carrier protein, mitochondrial	18.03	18.03	30.1	9	4.0339	6	6	9.7	3	6.0085
Q9Y3B3	Transmembrane emp24 domain-containing protein 7	8.81	8.81	40.6	4	4.4291	8	8	21	5	6.0287
Q99623	Prohibitin-2	27.77	27.77	59.2	21	6.2217	24	24	54.2	18	6.0293
P19367	Hexokinase-1	45.17	45.17	40.6	29	5.1638	18	18	16.3	9	6.0322
P61009	Signal peptidase complex subunit 3	8	8	19.4	5	5.5778	5.21	5.21	17.8	3	6.0614
P21796	Voltage-dependent anion-selective channel protein 1	30.08	30.08	73.9	23	7.5122	27.68	27.68	67.8	19	6.128
P07339	Cathepsin D	2	2	5.6	1	2.8517	14.91	14.91	29.4	9	6.1787
P14314	Glucosidase 2 subunit beta	8.3	8.3	25.8	6	2.5295	6.04	6.04	8.5	3	6.1872
O95169	NADH dehydrogenase [ubiquinone] 1 beta subcomplex subunit 8, mitochondrial	6.07	6.07	32.8	4	4.2233	2.65	2.65	10.8	1	6.1964
P24539	ATP synthase subunit b, mitochondrial	18	18	30.5	10	5.2627	3.37	3.37	12.1	3	6.218
P22695	Cytochrome b-c1 complex subunit 2, mitochondrial	27.34	27.34	46.1	17	5.4604	22.98	22.98	47.5	15	6.278
P49755	Transmembrane emp24 domain-containing protein 10	14.19	14.19	50.7	9	5.3243	11.95	11.95	40.2	7	6.2873
Q969V3	Nicalin	13.72	13.72	25.2	8	5.9937	12.17	12.17	27	7	6.3607
P36957	Dihydrolipoyllysine-residue succinyltransferase component of 2-oxoglutarate dehydrogenase complex, mitochondrial	6	6	13.5	4	4.0762	5.89	5.89	15.5	3	6.4885
Q56VL3	OCIA domain-containing protein 2	14.14	14.14	48.1	8	2.6015	8	8	27.3	4	6.5423
Q9HDC9	Adipocyte plasma membrane-associated protein	17.06	17.06	38.9	11	4.3924	8.5	8.5	17.8	4	6.6902
P08574	Cytochrome c1, heme protein, mitochondrial	14.88	14.88	54.5	11	5.9514	15.4	15.4	41.2	9	6.9615
P39656	Dolichyl-diphosphooligosaccharide--protein glycosyltransferase 48 kDa subunit	17.51	17.51	33.1	13	4.6963	20	20	32.9	10	7.0079
Q8TCT9	Minor histocompatibility antigen H13	3.42	3.42	11.4	3	4.4543	2	2	2.4	2	7.2313
O14949	Cytochrome b-c1 complex subunit 8	4.21	4.21	58.5	2	6.1052	2.9	2.9	35.4	2	7.3888
Q9UJZ1	Stomatin-like protein 2	16.01	16.01	56.2	11	5.5389	9.02	9.02	30.9	4	7.564
Q6PIU2	Neutral cholesterol ester hydrolase 1	21.26	21.26	46.1	11	3.9601	5.39	5.39	12.5	3	7.908
O75947	ATP synthase subunit d, mitochondrial	11.04	11.04	64	6	6.6792	3.33	3.33	24.2	2	7.9854
Q15363	Transmembrane emp24 domain-containing protein 2	4	4	21.4	4	5.2225	4	4	11.4	2	8.0348
P20645	Cation-dependent mannose-6-phosphate receptor	4	4	11.6	2	2.579	2	2	5.1	1	8.0828
P53634	Dipeptidyl peptidase 1	12.14	12.14	22.3	6	3.5849	8.21	8.21	23.3	4	8.096
Q16795	NADH dehydrogenase [ubiquinone] 1 alpha subcomplex subunit 9, mitochondrial	13.97	13.97	35.8	7	3.3511	4.34	4.34	26.5	2	8.2091
P04844	Dolichyl-diphosphooligosaccharide--protein glycosyltransferase subunit 2	25.27	25.27	33.8	14	4.6888	6.01	6.01	10	6	8.2448
P56556	NADH dehydrogenase [ubiquinone] 1 alpha subcomplex subunit 6	2	2	7.1	1	3.8038	2	2	7.1	1	8.2618
P00403	Cytochrome c oxidase subunit 2	6	6	18.9	3	5.9758	2.5	2.5	10.1	3	8.7537
P51571	Translocon-associated protein subunit delta	10	10	37	10	4.7704	8.69	8.69	36.4	4	8.8765
P13073	Cytochrome c oxidase subunit 4 isoform 1, mitochondrial	6.98	6.98	37.9	3	5.6778	12.05	12.05	34.3	6	9.4344
Q14165	Malectin	6.43	6.43	23.3	3	3.3438	4	4	14.7	2	9.5232
Q9Y6M9	NADH dehydrogenase [ubiquinone] 1 beta subcomplex subunit 9	14.02	14.02	54.8	12	4.6681	10.52	10.52	53.1	5	9.6485
P17568	NADH dehydrogenase [ubiquinone] 1 beta subcomplex subunit 7	8	8	38	5	5.3441	6.16	6.16	31.4	3	9.8455
P46977	Dolichyl-diphosphooligosaccharide--protein glycosyltransferase subunit STT3A	10.97	10.97	7.7	6	3.33	9.14	9.14	6.1	6	9.995
Q9NQC3	Reticulon-4	2.02	2.02	2.5	1	100	6	6	4.7	3	10.3523
P19404	NADH dehydrogenase [ubiquinone] flavoprotein 2, mitochondrial	6	6	22.5	4	3.332	3.9	3.9	17.3	3	11.0116
P09669	Cytochrome c oxidase subunit 6C	5.53	5.53	52	3	6.3186	5.01	5.01	22.7	3	11.2958
Q96IX5	Up-regulated during skeletal muscle growth protein 5	6.55	6.55	44.8	3	7.1141	6	6	44.8	3	11.6563
Q14108	Lysosome membrane protein 2	6.37	6.37	15.3	4	2.997	6	6	10.5	3	13.487
O95168	NADH dehydrogenase [ubiquinone] 1 beta subcomplex subunit 4	4.32	4.32	41.9	2	4.1668	6	6	41.1	3	14.0978
O75964	ATP synthase subunit g, mitochondrial	3.85	3.85	35.9	2	6.8792	6	6	35.9	3	14.935
Q71DI3	Histone H3.2	2	2	27.2	1	-1.15473	4	4	14.7	2	16.2132
P57105	Synaptojanin-2-binding protein	4.02	4.02	40	2	4.7845	5.63	5.63	31.7	3	16.7997
Q08380	Galectin-3-binding protein	4.08	4.08	16.6	2	2.85	2	2	5.3	1	18.8972
P07602	Proactivator polypeptide	2	2	4	1	3.1506	2	2	2.1	1	18.9825
P62805	Histone H4	8.26	8.26	58.3	5	2.3834	8.51	8.51	39.8	10	21.0803
P63261	Actin, cytoplasmic 2	4.85	4.85	10.4	2	5.4425	3.82	3.82	8.8	3	21.9962
P02786	Transferrin receptor protein 1	18.65	18.65	32.2	10	2.1451	6.05	6.05	8.4	3	30.3667
Q9BVC6	Transmembrane protein 109	5.66	5.66	9.5	5	6.1121	2.76	2.76	13.2	1	31.3239
P27824	Calnexin	26.21	26.21	39.7	14	2.2099	16.79	16.79	35.8	8	46.1114
P69905	Hemoglobin subunit alpha	6	6	28.2	3	-95.2381	7.2	7.2	34.5	6	57.7008
Q9H3N1	Thioredoxin-related transmembrane protein 1	8.37	8.37	24.3	5	16.6692	7.85	7.85	20	6	58.5288
P14927	Cytochrome b-c1 complex subunit 7	7.16	7.16	60.4	3	6.1692	4.89	4.89	34.2	2	80.6865
P02768	Serum albumin	42.41	42.41	54.4	36	-70.4225	45.1	45.1	54	39	87.1176
P02656	Apolipoprotein C-III	2	2	16.2	1	-100	2	2	16.2	1	100
P68871	Hemoglobin subunit beta	4.57	4.57	21.8	3	-100	6	6	21.8	5	100
P02647	Apolipoprotein A-I	10	10	24	5	-64.9351	4.12	4.12	18.4	4	100
P12259	Coagulation factor V	2.82	2.82	5.8	3	-51.8135	4.06	4.06	4.3	2	100
P02765	Alpha-2-HS-glycoprotein	4	4	8.2	3	-45.8716	4.95	4.95	22.3	3	100
Q9BQE3	Tubulin alpha-1C chain	2	29.07	49.4	21	-39.2157	2.28	2.28	7.8	1	100
P02787	Serotransferrin	2.08	4.13	22.1	3	-23.2019	4	4	11.5	3	100
P02788	Lactotransferrin	8.75	8.75	19.4	6	-1.35373	5.04	5.04	16.1	3	100
Q8NGV7	Olfactory receptor 5H2	2	2	3.5	1	1.01	4	4	3.5	2	100
Q9P0L0	Vesicle-associated membrane protein-associated protein A	2.97	2.97	23.3	2	1.3453	2	2	6.8	1	100
O15260	Surfeit locus protein 4	2	2	3	2	2.435	2	2	3	2	100
P50416	Carnitine O-palmitoyltransferase 1, liver isoform	9.26	9.26	19.4	6	2.7664	2	2	4.8	1	100
P07099	Epoxide hydrolase 1	2.09	2.09	16.9	1	2.9631	1.73	1.73	7	2	100
P62341	Selenoprotein T	2.02	2.02	16.4	1	3.2828	1.51	1.51	6.7	1	100
P30049	ATP synthase subunit delta, mitochondrial	1.72	2	8.3	1	4.4734	1.66	1.66	14.3	1	100
Q07812	Apoptosis regulator BAX	2.04	2.04	19.3	1	4.625	2	2	6.8	1	100
Q5JTV8	Torsin-1A-interacting protein 1	6	6	14.8	3	5.1257	4	4	8.2	2	100
P43307	Translocon-associated protein subunit alpha	4.19	4.19	11.9	2	5.4873	3.25	3.25	17.1	2	100
P51970	NADH dehydrogenase [ubiquinone] 1 alpha subcomplex subunit 8	4.64	4.64	36.1	3	6.6356	2.12	2.12	32.6	2	100
Q9UDW1	Cytochrome b-c1 complex subunit 9	2.08	2.08	38.1	1	8.9718	2	2	27	1	100
O95298	NADH dehydrogenase [ubiquinone] 1 subunit C2	2.38	2.38	47.1	1	9.6903	2	2	19.3	1	100
P12236	ADP/ATP translocase 3	16	16	28.9	8	100	3.3	3.3	14.1	2	100
Q86UE4	Protein LYRIC	2	2	7.2	1	100	2	2	2.7	1	100
