# Supplementary material for: Combination of chemotherapy and PD-1 blockade induces T cell responses to tumor non-mutated neoantigens
Source: Commun Biol. 2020 Feb 25;3:85. doi: 10.1038/s42003-020-0811-x (PMC7042341; doi:10.1038/s42003-020-0811-x)
Supplement: Supplementary file 4 — Supplementary Data 2 [file 42003_2020_811_MOESM4_ESM.xlsx]

## Sheet: Fig.2
%IFNγ+in CD8+ T cells	HD										T0						T1														T2
POOL 1	0	0.05	0	0	0.05	0.037	0	0	0	0	0.1	0	0	0	0.01	0.16	0.06	0.02	0.19	0.14	0.12	0.38	0.09	0	0.07	0.14	0.08	0	0	0.18	0.49	0.01	0.12	1.02	0.12	0.46	0	0.09	0.08	0	1.39	0
POOL 2	0	0	0	0	0	0.064	0.02	0	0	0	0.1	0.03	0.03	0.01	0.01	0.25	1.01	0	0.18	0.36	1.08	0.12	0.88	0	0.08	0.25	0	0	0	0.28	0.53	0.03	0.18	0.48	0.3	0.18	0	0.4	0.14	0	0.68	0
POOL 3	0	0	0	0	0.1	0	0.02	0	0	0	0.21	0	0	0	0	0.18	0	0	0.14	0	0	0.1	0.68	0	0.11	0	0	0.08	0	0.31	0.51	0.02	0.06	0.81	0.22	1.91	0.1	0.2	0.11	0	0.33	0.15
POOL 4	0.03	0	0	0	0.01	0	0	0	0	0	0	0.19	0	0	0	0.16	0.52	0	0.05	0.08	0	0.08	0.86	0	0.06	0.02	0.51	0	0	0.5	0.44	0.01	0.08	0.34	0	0	0	0.13	0	0.01	1.12	0
POOL 5	0	0	0	0	0	0	0	0	0	0	0	0.06	0.01	0	0	0.24	0.04	0	0.11	0.1	0.34	0.04	0.49	0.42	0.09	0	0.13	0.19	0.27	0.22	0.22	0	0.06	1.15	0.04	0.33	0	0.19	0.13	0	0.51	0.3
POOL 6	0	0	0	0	0	0	0	0	0	0	0	0.14	0.03	0	0	0.14	0.19	0.14	0.12	0.09	0	0.09	0.47	0	0.06	0	0.43	0	0.19	0.21	0.6	0	0.13	1.25	0.29	0.1	0.16	0.14	-0.02	0.07	0.92	0
POOL 7	0	0	0	0	0.08	0	0	0	0	0	0	0.18	0	0	0.02	0.44	0.02	0.01	0.23	0.49	0.38	0.21	0.4	0.28	0.06	0.04	0	0	0	0.29	0.24	0.01	0	1	0	0.08	0.62	0.18	0	0	0.78	0
POOL 8	0	0	0	0	0	0	0	0	0	0	0.05	0.08	0.02	0	0	0.18	0.16	0	0	0.28	0.72	0.1	0.03	0.29	0	0.11	0	0	0.21	0.41	0.47	0	0.06	1.27	0.19	0	0.46	0.18	0.13	0.01	0.32	0
POOL 9	0.07	0	0	0	0.02	0	0.05	0	0	0	0.07	0.02	0.01	0	0	0.14	0.21	0.04	0.09	0.12	0	0.27	0	0	0	0.07	0.14	0	0	0.17	0.14	0	0.04	1.19	0.12	0.21	0.71	0.18	0	0.06	0.9	0
POOL 10	0	0	0	0	0	0.059	0	0	0	0	0	0.05	0	0	0	0.11	0.16	0.03	0.03	0.24	0.21	0.68	0	0	0.14	0	0	0.12	0.11	0.24	0.54	0.01	0.06	0.94	0.11	0.07	0.32	0.21	0.14	0	0.48	0.66
POOL 11	0	0	0	0	0	0	0.02	0	0	0	0	0.45	0	0	0	0	0	0.03	0.12	0.58	0.49	0.51	0.17	0	0	0.07	0	0	0	0.09	1.28	0	0.04	1.19	0.04	0	0	0.06	0	0.05	1.19	0
POOL 12	0	0	0	0.21	0.05	0.096	0	0	0	0	0.06	0.98	0.01	0	0	0	0.7	0.22	0.06	0.71	2.01	0.5	0.09	0	0.08	0.44	0	0	0.05	0.25	0.21	0.03	0.06	1.43	0	0.46	0.1	0.13	0.17	0	1.17	0
%TNFα+ in CD8+ T cells	HD										T0						T1														T2
POOL 1	0	0	0.05	0	0	0.037	0	0	0	0	0	0	0	0.02	0	0	0	0	0.09	0.07	0.75	0.22	0.69	0	0.25	0	0	0.05	0.15	0.04	0.75	0	0.11	0.81	0	0	1.81	0.3	0	0.08	0.56	0
POOL 2	0	0	0	0	0	0.064	0.02	0	0	0	0	0.04	0.01	0.06	0	0.07	0.7	0	0.26	0.3	0	0	1.9	0	0.22	0	0	0	0.41	1.38	0.31	0.96	0.04	0.7	0	0	0.82	0.62	0.13	0	0.68	0
POOL 3	0	0	0	0	0.05	0	0	0	0	0	0.04	0.36	0	0.01	0.03	0	1.74	0	0.14	0.03	0.23	0	1.42	0	0.14	0	0	0.4	0.47	1.06	0.36	0	0.07	0.81	0	0	1.23	0.59	0.24	0	1.33	0
POOL 4	0	0.01	0.01	0	0	0	0.01	0	0	0	0.15	0.14	0	0.03	0	0.19	0.34	0	0.25	0.21	0.14	0	2.69	0	0.33	0	0.02	0.35	0	1.02	0.07	0	0.07	1.25	0	0	0	0.75	0.76	0	0.75	0.08
POOL 5	0	0	0	0	0	0	0	0	0	0	0.01	0	0.01	0.07	0.09	0.01	0	0	0.18	0.26	0.66	0	1.04	0.63	0.12	0	0	0.38	0.38	0.3	0.08	0	0.05	1.92	0	0	0.24	0.39	0.03	0	0.76	0.3
POOL 6	0	0	0	0	0.08	0	0.03	0	0	0	0.18	0	0.02	0.04	0.05	0	0	0	0.22	0.19	0.04	0	1.39	0	0.14	0	0.01	0	0.23	0.13	0.33	0.09	0.13	1.72	0	0	0.52	0.28	0.07	0	1.22	0.1
POOL 7	0	0	0.08	0	0	0	0	0	0	0	0	0.08	0	0.09	0.03	0	0	0	0.35	0.68	2	0	0.85	1.12	0.18	0	0.01	0.58	0.22	0.29	0.11	0	0.04	1.38	0	0	1.47	0.36	0.06	0	1.3	0.09
POOL 8	0	0	0	0	0	0	0.01	0	0	0	0	0.09	0.02	0.03	0.06	0.03	0	0	0.05	0.36	0.36	0	0.61	0	0.33	0.17	0	0.14	0.25	0.15	0.22	0	0.02	1.71	0	0	1.47	0.68	0.21	0	1.92	0
POOL 9	0	0.02	0.02	0	0.01	0	0.06	0	0	0	0.61	0.18	0.01	0	0.06	0	0	0.02	0.11	0.26	1.17	0	0	0	0.32	0	0	0.14	0.24	0.01	0.03	0	0.02	1.01	0	0	1.22	0.4	0.14	0	0.9	0.09
POOL 10	0	0	0	0	0.05	0.059	0	0	0	0	0.09	0.08	0	0.06	0.16	0.01	0	0	0.04	0.4	0.42	0.38	0.25	0	0.27	0	0	0.24	0.25	0.16	0.32	0.03	0.16	1.2	0	0	1.76	0.52	0.18	0	1.2	0.33
POOL 11	0	0	0	0	0	0	0.08	0	0	0	0	0.55	0.01	0	0	0	0	0	0.9	0.42	0	0	0.59	0	0.49	0	0	0.3	0.36	0.13	1.02	0	0.05	1.35	0	0	0	0.2	0	0	1.59	0
POOL 12	0	0	0.05	0	0	0	0.02	0	0	0	0	0.46	0	0	0.1	0	0	0.22	0.04	0.86	1.55	0.35	0.22	0	0.83	0	0.02	0.18	0.78	0.16	0.04	0.04	0.06	1.43	0	0	3.74	0.36	0.33	0	1.64	0.27
%IFNγ+ TNFα+ in CD8+ T cells	HD										T0						T1														T2
POOL 1	0	0	0	0	0	0	0	0	0	0	0	0	0	0	0	0.03	0	0	0.04	0	0	0	0.08	0	0.04	0.11	0.01	0	0	0.07	0.1	0	0.03	0	0.03	0	0.51	0.08	0	0	0.56	0
POOL 2	0	0	0	0	0	0	0	0	0	0	0.1	0.03	0	0	0	0	0.65	0	0	0.06	0	0	0.84	0	0.01	0.08	0	0	0.03	0.1	0.11	0	0	0.12	0.03	0	0.28	0.28	0.03	0	0.34	0
POOL 3	0	0	0	0	0	0	0	0	0	0	0.14	0	0	0	0.03	0	1.49	0	0.07	0	0.05	0	0.67	0	0	0	0	0.08	0	0.09	0.21	0	0.02	0.16	0	0.76	0.12	0.17	0	0	0.33	0
POOL 4	0.03	0	0	0	0.01	0	0	0	0	0	0	0.03	0	0	0.01	0.05	0.17	0	0	0.08	0	0	0.8	0	0.03	0.01	0.01	0	0	0.2	0.02	0	0	0	0	0	0	0.12	0	0.01	0.56	0
POOL 5	0	0	0	0	0	0	0	0	0	0	0	0	0	0	0.03	0.1	0	0	0	0.07	0	0	0.48	0.21	0.01	0	0	0.06	0.22	0.05	0.01	0	0	0.4	0	0	0.01	0.19	0.05	0	0.38	0
POOL 6	0	0	0	0	0	0	0	0	0	0	0	0	0	0	0.02	0.07	0	0.01	0.08	0.09	0	0	0.49	0	0.03	0	0.01	0	0.03	0.04	0.18	0	0.03	0.29	0	0.1	0.33	0.11	0	0.04	0.61	0
POOL 7	0	0	0	0	0	0	0	0	0	0	0	0	0	0	0.01	0	0	0	0.08	0.37	0.09	0	0.41	0	0.03	0.03	0	0	0	0.05	0.04	0	0	0.33	0	0	0.63	0.14	0	0	0.52	0.09
POOL 8	0	0	0	0	0	0	0	0	0	0	0	0.09	0	0	0.05	0	0	0	0	0.14	0	0	0.03	0	0	0.12	0	0	0.1	0.07	0.13	0	0	0.26	0	0	0.44	0.16	0.05	0.01	0.32	0
POOL 9	0	0	0	0	0.02	0	0.03	0	0	0	0	0	0	0	0.05	0	0	0	0.02	0.03	0	0	0	0	0	0.06	0	0	0	0.11	0	0	0	0.11	0	0	0.6	0.17	0.01	0	0.6	0
POOL 10	0	0	0	0	0	0	0	0	0	0	0	0.03	0	0	0	0	0	0	0	0.17	0	0	0	0	0	0.02	0	0.12	0.02	0.05	0.16	0	0.02	0.43	0	0	0.32	0.15	0.15	0	0.48	0
POOL 11	0	0	0	0	0	0	0.02	0	0	0	0	0.06	0	0	0	0	0	0	0.12	0.05	0	0.12	0.16	0	0	0.03	0	0	0	0.05	0.01	0	0	0.08	0	0	0	0.06	0	0.05	1.19	0
POOL 12	0	0	0	0	0	0	0	0	0	0	0	0.34	0	0	0.05	0	0	0.09	0.02	0.6	0.36	0.14	0.12	0	0.03	0.35	0.01	0	0.03	0.06	0	0	0.03	0.07	0	0.09	0.23	0.08	0	0	1.17	0

## Sheet: Fig. 3
%IFNγ+in CD4+ T cells	HD										T0						T1														T2
POOL 1	0	0	0	0.06	0.01	0	0.01	0	0.04	0	0.01	0.03	0	0	0	0	0	0.12	0.07	0.05	0	0.05	0	0.03	0.03	0	0.01	0	0	0.21	0	0.02	0.09	0.03	0.01	0.56	0.08	0.07	0	0.03	0.11	0
POOL 2	0	0	0.01	0.06	0.01	0	0.05	0	0.04	0.01	0	0.05	0.01	0	0	0	0	0.13	0	0	0	0.06	0.01	0.05	0.04	0	0	0	0	0.16	0	0.02	0.04	0.03	0.04	0.34	0.04	0.04	0	0.03	0	0.13
POOL 3	0.02	0	0	0.04	0.01	0	0.03	0	0.03	0	0.03	0.02	0	0	0	0.1	0.24	0.11	0.01	0	0	0.08	0.03	0.06	0.02	0	0	0	0	0.06	0	0.01	0.02	0.09	0.02	1.57	0	0.02	0.06	0.05	0.1	0.93
POOL 4	0	0.03	0.01	0.02	0.01	0	0	0	0.02	0.02	0	0.07	0.01	0	0	0	0.14	0.05	0.01	0	0	0.06	0.01	0.01	0.04	0	0	0	0	0.18	0	0.01	0.01	0.22	0	0.67	0	0.01	0.19	0.03	0.15	0.04
POOL 5	0	0	0	0	0	0	0	0	0	0	0.02	0.05	0	0	0	0	0	0.07	0.02	0.14	0	0.04	0	0	0.02	0	0.01	0.02	0	0.08	0	0.01	0.03	0.02	0.01	0.61	0.03	0.01	0.01	0	0	0
POOL 6	0	0	0	0	0	0	0	0	0	0	0	0.05	0.02	0	0	0	0	0.1	0.02	0.09	0	0.05	0	0.06	0.01	0.18	0	0	0	0	0	0.04	0.06	0.11	0	1.33	0	0.04	0.01	0.08	0.05	0.17
POOL 7	0	0.01	0	0.06	0.01	0	0	0	0.04	0.01	0.02	0.05	0.01	0	0	0	0	0.13	0.05	0.07	0.01	0.05	0	0.01	0.02	0.07	0	0	0	0.08	0	0.01	0	0.18	0.03	0.09	0	0.01	0	0.03	0.26	0
POOL 8	0	0.01	0	0	0	0	0	0	0	0.01	0.01	0	0.01	0	0.01	0	0	0	0.05	0.06	0	0.01	0	0	0.01	0	0.01	0	0	0.17	0	0.01	0.01	0.08	0	0.11	0	0.04	0	0.03	0	0
POOL 9	0	0	0.01	0.03	0	0	0	0	0.02	0.01	0.02	0.07	0.01	0	0	0	0	0.07	0.03	0.05	0	0.06	0.01	0	0.02	0	0.01	0	0.11	0.11	0	0.04	0.01	0.12	0	0.5	0	0.02	0	0.07	0.13	0.09
POOL 10	0	0	0	0.02	0	0	0	0	0.01	0	0.01	0.11	0	0	0.01	0	0.01	0.03	0	0.12	0.1	0.01	0	0.31	0.03	0	0	0	0	0.02	0	0.02	0.02	0.08	0	0.02	0	0.06	0	0.03	0.15	0.15
POOL 11	0	0	0	0	0	0	0	0	0	0	0	0.14	0	0	0	0	0	0.12	0.1	0	0.07	0.17	0.12	0	0.04	0	0	0	0	0.01	0.06	0.04	0.01	0.21	0.01	0.83	0	0.04	0.01	0	0	0
POOL 12	0.01	0	0	0.01	0.01	0	0	0	0.01	0	0.01	0	0	0	0.01	0	0	0.06	0.03	0.07	0	0.05	0	0.02	0.04	0	0	0	0	0.08	0	0.07	0.04	0.17	0.03	0.28	0	0.11	0	0.02	0.16	0
%TNFα+ in CD4+ T cells	HD										T0						T1														T2
POOL 1	0.06	0.07	0.01	0.03	0.05	0	0	0.06	0	0	0.23	0	0	0	0.01	0.1	0.85	0.09	0.03	0.1	0.27	0.66	0	0	0.39	0.52	0.07	0.02	0	0.44	1.16	0.04	0.17	0.15	0.1	0	0.2	0.26	0.39	0.34	0.07	0.02
POOL 2	0.06	0.07	0.01	0	0.04	0.01	0	0	0	0	0	0.08	0.06	0.08	0	0.08	1.02	0.26	0.08	0.25	0	0.7	0	0.01	0.35	0.44	0.03	0	0	0.07	0.11	1.29	0.26	1.33	0.25	0	0.21	0.09	0.35	0.39	0.03	0
POOL 3	0.04	0.06	0.01	0	0.03	0.03	0	0	0	0	0.02	0.09	0.02	0	0.02	0.03	0.84	0.14	0.02	0	0	0.78	0	0	0.19	0.47	0.01	0.08	0	0	0.2	0.09	0.29	0.16	1.43	0	2.91	0.31	0.19	0.23	0.01	0.08
POOL 4	0.03	0.04	0.01	0	0.02	0.02	0	0	0	0	0.18	0	0.09	0.06	0	0.33	0	0.25	0.13	0.26	0.29	0.64	0	0.07	0.75	0	0.14	0.19	0	0	0.33	0	0.99	0.07	0.26	0	0.01	0.25	0.75	0.58	0.14	0.19
POOL 5	0	0	0	0	0	0.03	0	0	0	0	0	0.12	0	0	0	0.11	0.59	0.18	0.05	0.17	0	0.4	0	0.16	0.18	0.58	0.03	0.13	0	0.01	0.09	0.07	0.35	0.13	0.17	0	0.4	0	0.18	0.52	0.03	0.13
POOL 6	0	0	0	0.01	0	0.03	0	0	0	0	0	0.06	0.04	0	0.01	0.1	0.89	0.22	0.05	0.23	0	0.67	0	0	0.32	0.23	0.16	0	0	0	0.35	0.13	0.27	0.26	0.23	1.52	0.05	0.42	0.32	0.51	0.16	0
POOL 7	0.05	0.06	0.01	0.06	0.04	0.04	0	0	0	0	0.14	0.13	0.05	0	0	0	0.65	0.35	0.12	0.36	0	0.43	0	0.15	0.27	0.61	0.05	0.01	0	0	0.21	0.15	0.57	0.19	0.36	0.08	0.16	0.37	0.27	0.53	0.05	0.01
POOL 8	0	0	0	0	0	0.07	0	0	0	0	0.42	0.15	0.02	0	0.12	0.2	1.02	0.05	0.13	0.29	0	0.1	0	0	0.32	0.57	0.13	0.29	0	0	0.33	0.08	0.57	0.1	0.29	0.18	0.17	0.3	0.32	0	0.13	0.29
POOL 9	0.03	0.03	0	0.03	0.02	0.08	0	0	0	0	0.2	0.09	0.04	0	0.01	0.15	0.89	0.11	0.07	0.2	0	0.14	0.84	0	0.22	0.73	0	0	1	0.15	0.02	0.1	0.52	0.12	0.2	0.9	0.29	0.45	0.22	0.56	0	1
POOL 10	0.02	0.02	0	0	0.01	0.04	0	0	0	0	0.15	0.24	0	0	0.1	0.08	0.58	0.04	0.02	0.22	0	0.22	0.88	0	0.29	0.7	0.14	0.06	0	0	0.21	0.17	0.45	0.33	0.22	0.63	0.12	0.07	0.29	0.3	0.14	0.06
POOL 11	0	0	0	0	0.02	0.04	0	0	0	0	0	0	0.13	0.06	0.01	0.1	0	0.9	0.37	0.43	0.56	0.49	0.96	0.27	0	0.59	0.32	0.15	0	0	1.66	0.1	0.82	0.16	0.43	2.26	0.14	0	1.48	0.08	0.32	0.15
POOL 12	0.03	0.02	0.01	0.01	0.02	0.06	0	0	0	0	0	0.61	0.05	0	0.07	0.08	0.74	0.04	0.1	0.26	0	0.03	0	0	0.49	0.37	0.11	0.08	0	0	0.15	0.36	0.82	0.42	0.26	0.95	0	0.18	0.49	0.7	0.11	0.08
%IFNγ+ TNFα+ in CD4+ T cells	HD										T0						T1														T2
POOL 1	0	0	0	0	0	0	0	0	0.01	0	0	0	0	0	0	0.03	0	0	0.04	0	0	0	0.08	0	0.04	0.11	0.01	0	0	0.07	0.1	0	0.03	0	0.03	0	0.51	0.08	0	0	0.56	0
POOL 2	0	0	0	0	0	0	0	0	0.03	0	0.1	0.03	0	0	0	0	0.65	0	0	0.06	0	0	0.84	0	0.01	0.08	0	0	0.03	0.1	0.11	0	0	0.12	0.03	0	0.28	0.28	0.03	0	0.34	0
POOL 3	0	0	0	0	0	0	0	0	0.02	0	0.14	0	0	0	0.03	0	1.49	0	0.07	0	0.05	0	0.67	0	0	0	0	0.08	0	0.09	0.21	0	0.02	0.16	0	0.76	0.12	0.17	0	0	0.33	0
POOL 4	0.03	0	0	0.01	0	0	0	0	0	0	0	0.03	0	0	0.01	0.05	0.17	0	0	0.08	0	0	0.8	0	0.03	0.01	0.01	0	0	0.2	0.02	0	0	0	0	0	0	0.12	0	0.01	0.56	0
POOL 5	0	0	0	0	0	0	0	0	0	0	0	0	0	0	0.03	0.1	0	0	0	0.07	0	0	0.48	0.21	0.01	0	0	0.06	0.22	0.05	0.01	0	0	0.4	0	0	0.01	0.19	0.05	0	0.38	0
POOL 6	0	0	0	0	0	0	0	0	0	0	0	0	0	0	0.02	0.07	0	0.01	0.08	0.09	0	0	0.49	0	0.03	0	0.01	0	0.03	0.04	0.18	0	0.03	0.29	0	0.1	0.33	0.11	0	0.04	0.61	0
POOL 7	0	0	0	0	0	0	0	0	0	0	0	0	0	0	0.01	0	0	0	0.08	0.37	0.09	0	0.41	0	0.03	0.03	0	0	0	0.05	0.04	0	0	0.33	0	0	0.63	0.14	0	0	0.52	0.09
POOL 8	0	0	0	0	0	0	0	0	0	0.07	0	0.09	0	0	0.05	0	0	0	0	0.14	0	0	0.03	0	0	0.12	0	0	0.1	0.07	0.13	0	0	0.26	0	0	0.44	0.16	0.05	0.01	0.32	0
POOL 9	0.07	0	0	0.02	0	0.03	0	0	0	0	0	0	0	0	0.05	0	0	0	0.02	0.03	0	0	0	0	0	0.06	0	0	0	0.11	0	0	0	0.11	0	0	0.6	0.17	0.01	0	0.6	0
POOL 10	0	0	0	0	0	0	0	0	0	0	0	0.03	0	0	0	0	0	0	0	0.17	0	0	0	0	0	0.02	0	0.12	0.02	0.05	0.16	0	0.02	0.43	0	0	0.32	0.15	0.15	0	0.48	0
POOL 11	0	0	0	0	0	0.02	0	0	0	0	0	0.06	0	0	0	0	0	0	0.12	0.05	0	0.12	0.16	0	0	0.03	0	0	0	0.05	0.01	0	0	0.08	0	0	0	0.06	0	0.05	1.19	0
POOL 12	0	0	0	0.05	0	0	0	0	0	0	0	0	0	0	0.05	0	0	0.09	0.02	0.6	0.36	0.14	0.12	0	0.03	0.35	0.01	0	0.03	0.06	0	0	0.03	0.07	0	0.09	0.23	0.08	0	0	1.17	0

## Sheet: Fig. 4
%IFNγ+in CD8+ T cells	HD										NP							T0						T1														T2
POOL_1	0	0.05	0	0	0.05	0.037	0	0	0	0	0	0.51	0	0	0	0	0	0.1	0	0	0	0.01	0.16	0.06	0.02	0.19	0.14	0.12	0.38	0.09	0	0.07	0.14	0.08	0	0	0.18	0.49	0.01	0.12	1.02	0.12	0.46	0	0.09	0.08	0	1.39	0
POOL_2	0	0	0	0	0	0.064	0.02	0	0	0	0	0.35	0	0	0	0.12	0	0.1	0.03	0.03	0.01	0.01	0.25	1.01	0	0.18	0.36	1.08	0.12	0.88	0	0.08	0.25	0	0	0	0.28	0.53	0.03	0.18	0.48	0.3	0.18	0	0.4	0.14	0	0.68	0
POOL_3	0	0	0	0	0.1	0	0.02	0	0	0	0	0.21	0.34	0	0	0	0	0.21	0	0	0	0	0.18	0	0	0.14	0	0	0.1	0.68	0	0.11	0	0	0.08	0	0.31	0.51	0.02	0.06	0.81	0.22	1.91	0.1	0.2	0.11	0	0.33	0.15
POOL_4	0.03	0	0	0	0.01	0	0	0	0	0	0	0.35	0	0	0	0	0	0	0.19	0	0	0	0.16	0.52	0	0.05	0.08	0	0.08	0.86	0	0.06	0.02	0.51	0	0	0.5	0.44	0.01	0.08	0.34	0	0	0	0.13	0	0.01	1.12	0
POLL_5	0	0	0	0	0	0	0	0	0	0	0	0.7	0	0	0	0.13	0	0	0.06	0.01	0	0	0.24	0.04	0	0.11	0.1	0.34	0.04	0.49	0.42	0.09	0	0.13	0.19	0.27	0.22	0.22	0	0.06	1.15	0.04	0.33	0	0.19	0.13	0	0.51	0.3
POOL_6	0	0	0	0	0	0	0	0	0	0	0	0.2	0	0	0.26	0	0	0	0.14	0.03	0	0	0.14	0.19	0.14	0.12	0.09	0	0.09	0.47	0	0.06	0	0.43	0	0.19	0.21	0.6	0	0.13	1.25	0.29	0.1	0.16	0.14	-0.02	0.07	0.92	0
POOL_7	0	0	0	0	0.08	0	0	0	0	0	0	0	0	0	0	0.26	0	0	0.18	0	0	0.02	0.44	0.02	0.01	0.23	0.49	0.38	0.21	0.4	0.28	0.06	0.04	0	0	0	0.29	0.24	0.01	0	1	0	0.08	0.62	0.18	0	0	0.78	0
POOL_8	0	0	0	0	0	0	0	0	0	0	0	0.85	0	0	0.62	0	0	0.05	0.08	0.02	0	0	0.18	0.16	0	0	0.28	0.72	0.1	0.03	0.29	0	0.11	0	0	0.21	0.41	0.47	0	0.06	1.27	0.19	0	0.46	0.18	0.13	0.01	0.32	0
POOL_9	0.07	0	0	0	0.02	0	0.05	0	0	0	0.98	0.15	0	0	0	0.1	0	0.07	0.02	0.01	0	0	0.14	0.21	0.04	0.09	0.12	0	0.27	0	0	0	0.07	0.14	0	0	0.17	0.14	0	0.04	1.19	0.12	0.21	0.71	0.18	0	0.06	0.9	0
POOL_10	0	0	0	0	0	0.059	0	0	0	0	0	0	0	0	0	0	0	0	0.05	0	0	0	0.11	0.16	0.03	0.03	0.24	0.21	0.68	0	0	0.14	0	0	0.12	0.11	0.24	0.54	0.01	0.06	0.94	0.11	0.07	0.32	0.21	0.14	0	0.48	0.66
POOL_11	0	0	0	0	0	0	0.02	0	0	0	0	0.12	0	0	0	0	0	0	0.45	0	0	0	0	0	0.03	0.12	0.58	0.49	0.51	0.17	0	0	0.07	0	0	0	0.09	1.28	0	0.04	1.19	0.04	0	0	0.06	0	0.05	1.19	0
POOL_12	0	0	0	0.21	0.05	0.096	0	0	0	0	0	0.17	0	0	0	0	0	0.06	0.98	0.01	0	0	0	0.7	0.22	0.06	0.71	2.01	0.5	0.09	0	0.08	0.44	0	0	0.05	0.25	0.21	0.03	0.06	1.43	0	0.46	0.1	0.13	0.17	0	1.17	0
%TNFα+ in CD8+ T cells	HD										NP							T0						T1														T2
POOL_1	0	0	0.05	0	0	0.037	0	0	0	0	0	0.08	0	0.11	0	0.25	0	0	0	0	0.02	0	0	0	0	0.09	0.07	0.75	0.22	0.69	0	0.25	0	0	0.05	0.15	0.04	0.75	0	0.11	0.81	0	0	1.81	0.3	0	0.08	0.56	0
POOL_2	0	0	0	0	0	0.064	0.02	0	0	0	0	0	0	0.45	0	0.24	0.14	0	0.04	0.01	0.06	0	0.07	0.7	0	0.26	0.3	0	0	1.9	0	0.22	0	0	0	0.41	1.38	0.31	0.96	0.04	0.7	0	0	0.82	0.62	0.13	0	0.68	0
POOL_3	0	0	0	0	0.05	0	0	0	0	0	0	0	0.26	0	0.48	0.14	0.11	0.04	0.36	0	0.01	0.03	0	1.74	0	0.14	0.03	0.23	0	1.42	0	0.14	0	0	0.4	0.47	1.06	0.36	0	0.07	0.81	0	0	1.23	0.59	0.24	0	1.33	0
POOL_4	0	0.01	0.01	0	0	0	0.01	0	0	0	0	0	0	0	0	0.2	0	0.15	0.14	0	0.03	0	0.19	0.34	0	0.25	0.21	0.14	0	2.69	0	0.33	0	0.02	0.35	0	1.02	0.07	0	0.07	1.25	0	0	0	0.75	0.76	0	0.75	0.08
POLL_5	0	0	0	0	0	0	0	0	0	0	0	0	0	0.39	0	0.25	0	0.01	0	0.01	0.07	0.09	0.01	0	0	0.18	0.26	0.66	0	1.04	0.63	0.12	0	0	0.38	0.38	0.3	0.08	0	0.05	1.92	0	0	0.24	0.39	0.03	0	0.76	0.3
POOL_6	0	0	0	0	0.08	0	0.03	0	0	0	0.85	0.65	0.62	0.69	0	0.16	0.39	0.18	0	0.02	0.04	0.05	0	0	0	0.22	0.19	0.04	0	1.39	0	0.14	0	0.01	0	0.23	0.13	0.33	0.09	0.13	1.72	0	0	0.52	0.28	0.07	0	1.22	0.1
POOL_7	0	0	0.08	0	0	0	0	0	0	0	0	0.42	0.07	0.6	0	0.26	0	0	0.08	0	0.09	0.03	0	0	0	0.35	0.68	2	0	0.85	1.12	0.18	0	0.01	0.58	0.22	0.29	0.11	0	0.04	1.38	0	0	1.47	0.36	0.06	0	1.3	0.09
POOL_8	0	0	0	0	0	0	0.01	0	0	0	0	0.43	0.65	0.2	0	0.32	0	0	0.09	0.02	0.03	0.06	0.03	0	0	0.05	0.36	0.36	0	0.61	0	0.33	0.17	0	0.14	0.25	0.15	0.22	0	0.02	1.71	0	0	1.47	0.68	0.21	0	1.92	0
POOL_9	0	0.02	0.02	0	0.01	0	0.06	0	0	0	0	0	0	0.27	0	0.6	0	0.61	0.18	0.01	0	0.06	0	0	0.02	0.11	0.26	1.17	0	0	0	0.32	0	0	0.14	0.24	0.01	0.03	0	0.02	1.01	0	0	1.22	0.4	0.14	0	0.9	0.09
POOL_10	0	0	0	0	0.05	0.059	0	0	0	0	0	0.41	0.63	0.7	0	0.14	0.28	0.09	0.08	0	0.06	0.16	0.01	0	0	0.04	0.4	0.42	0.38	0.25	0	0.27	0	0	0.24	0.25	0.16	0.32	0.03	0.16	1.2	0	0	1.76	0.52	0.18	0	1.2	0.33
POOL_11	0	0	0	0	0	0	0.08	0	0	0	0	0	0	0	0	0.31	0	0	0.55	0.01	0	0	0	0	0	0.9	0.42	0	0	0.59	0	0.49	0	0	0.3	0.36	0.13	1.02	0	0.05	1.35	0	0	0	0.2	0	0	1.59	0
POOL_12	0	0	0.05	0	0	0	0.02	0	0	0	0	0	0	0.18	0	0.12	0	0	0.46	0	0	0.1	0	0	0.22	0.04	0.86	1.55	0.35	0.22	0	0.83	0	0.02	0.18	0.78	0.16	0.04	0.04	0.06	1.43	0	0	3.74	0.36	0.33	0	1.64	0.27
%IFNγ+ TNFα+ in CD8+ T cells	HD										NP							T0						T1														T2
POOL_1	0	0	0	0	0	0	0	0	0	0	0	0	0	0.17	0	0	0	0	0	0	0	0	0.03	0	0	0.04	0	0	0	0.08	0	0.04	0.11	0.01	0	0	0.07	0.1	0	0.03	0	0.03	0	0.51	0.08	0	0	0.56	0
POOL_2	0	0	0	0	0	0	0	0	0	0	0	0	0	0.16	0	0	0	0.1	0.03	0	0	0	0	0.65	0	0	0.06	0	0	0.84	0	0.01	0.08	0	0	0.03	0.1	0.11	0	0	0.12	0.03	0	0.28	0.28	0.03	0	0.34	0
POOL_3	0	0	0	0	0	0	0	0	0	0	0	0.13	0	0	0	0	0	0.14	0	0	0	0.03	0	1.49	0	0.07	0	0.05	0	0.67	0	0	0	0	0.08	0	0.09	0.21	0	0.02	0.16	0	0.76	0.12	0.17	0	0	0.33	0
POOL_4	0.03	0	0	0	0.01	0	0	0	0	0	0	0.13	0	0	0	0	0	0	0.03	0	0	0.01	0.05	0.17	0	0	0.08	0	0	0.8	0	0.03	0.01	0.01	0	0	0.2	0.02	0	0	0	0	0	0	0.12	0	0.01	0.56	0
POLL_5	0	0	0	0	0	0	0	0	0	0	0	0	0	0	0	0	0	0	0	0	0	0.03	0.1	0	0	0	0.07	0	0	0.48	0.21	0.01	0	0	0.06	0.22	0.05	0.01	0	0	0.4	0	0	0.01	0.19	0.05	0	0.38	0
POOL_6	0	0	0	0	0	0	0	0	0	0	0	0	0	0.11	0	0	0	0	0	0	0	0.02	0.07	0	0.01	0.08	0.09	0	0	0.49	0	0.03	0	0.01	0	0.03	0.04	0.18	0	0.03	0.29	0	0.1	0.33	0.11	0	0.04	0.61	0
POOL_7	0	0	0	0	0	0	0	0	0	0	0	0.18	0	0.18	0	0.26	0	0	0	0	0	0.01	0	0	0	0.08	0.37	0.09	0	0.41	0	0.03	0.03	0	0	0	0.05	0.04	0	0	0.33	0	0	0.63	0.14	0	0	0.52	0.09
POOL_8	0	0	0	0	0	0	0	0	0	0	0	0	0	0.072	0	0	0	0	0.09	0	0	0.05	0	0	0	0	0.14	0	0	0.03	0	0	0.12	0	0	0.1	0.07	0.13	0	0	0.26	0	0	0.44	0.16	0.05	0.01	0.32	0
POOL_9	0	0	0	0	0.02	0	0.03	0	0	0	0	0	0	0	0	0	0	0	0	0	0	0.05	0	0	0	0.02	0.03	0	0	0	0	0	0.06	0	0	0	0.11	0	0	0	0.11	0	0	0.6	0.17	0.01	0	0.6	0
POOL_10	0	0	0	0	0	0	0	0	0	0	0	0	0	0	0	0	0	0	0.03	0	0	0	0	0	0	0	0.17	0	0	0	0	0	0.02	0	0.12	0.02	0.05	0.16	0	0.02	0.43	0	0	0.32	0.15	0.15	0	0.48	0
POOL_11	0	0	0	0	0	0	0.02	0	0	0	0	0	0	0	0	0	0	0	0.06	0	0	0	0	0	0	0.12	0.05	0	0.12	0.16	0	0	0.03	0	0	0	0.05	0.01	0	0	0.08	0	0	0	0.06	0	0.05	1.19	0
POOL_12	0	0	0	0	0	0	0	0	0	0	0	0	0	0	0	0	0	0	0.34	0	0	0.05	0	0	0.09	0.02	0.6	0.36	0.14	0.12	0	0.03	0.35	0.01	0	0.03	0.06	0	0	0.03	0.07	0	0.09	0.23	0.08	0	0	1.17	0
%IFNγ+in CD4+ T cells	HD										NP							T0						T1														T2
POOL_1	0	0	0	0.06	0.01	0	0.01	0	0.04	0	0	0	0.12	0	0	0	0	0.01	0.03	0	0	0	0	0	0.12	0.07	0.05	0	0.05	0	0.03	0.03	0	0.01	0	0	0.21	0	0.02	0.09	0.03	0.01	0.56	0.08	0.07	0	0.03	0.11	0
POOL_2	0	0	0.01	0.06	0.01	0	0.05	0	0.04	0.01	0	0	0	0	0	0	0	0	0.05	0.01	0	0	0	0	0.13	0	0	0	0.06	0.01	0.05	0.04	0	0	0	0	0.16	0	0.02	0.04	0.03	0.04	0.34	0.04	0.04	0	0.03	0	0.13
POOL_3	0.02	0	0	0.04	0.01	0	0.03	0	0.03	0	0	0	0.14	0	0	0	0	0.03	0.02	0	0	0	0.1	0.24	0.11	0.01	0	0	0.08	0.03	0.06	0.02	0	0	0	0	0.06	0	0.01	0.02	0.09	0.02	1.57	0	0.02	0.06	0.05	0.1	0.93
POOL_4	0	0.03	0.01	0.02	0.01	0	0	0	0.02	0.02	0	0	0	0	0	0	0	0	0.07	0.01	0	0	0	0.14	0.05	0.01	0	0	0.06	0.01	0.01	0.04	0	0	0	0	0.18	0	0.01	0.01	0.22	0	0.67	0	0.01	0.19	0.03	0.15	0.04
POLL_5	0	0	0	0	0	0	0	0	0	0	0	0	0	0	0	0	0	0.02	0.05	0	0	0	0	0	0.07	0.02	0.14	0	0.04	0	0	0.02	0	0.01	0.02	0	0.08	0	0.01	0.03	0.02	0.01	0.61	0.03	0.01	0.01	0	0	0
POOL_6	0	0	0	0	0	0	0	0	0	0	0.44	0.32	0.22	0	0	0	0	0	0.05	0.02	0	0	0	0	0.1	0.02	0.09	0	0.05	0	0.06	0.01	0.18	0	0	0	0	0	0.04	0.06	0.11	0	1.33	0	0.04	0.01	0.08	0.05	0.17
POOL_7	0	0.01	0	0.06	0.01	0	0	0	0.04	0.01	0	0	0.02	0	0	0	0	0.02	0.05	0.01	0	0	0	0	0.13	0.05	0.07	0.01	0.05	0	0.01	0.02	0.07	0	0	0	0.08	0	0.01	0	0.18	0.03	0.09	0	0.01	0	0.03	0.26	0
POOL_8	0	0.01	0	0	0	0	0	0	0	0.01	0	0.24	0	0	0	0	0	0.01	0	0.01	0	0.01	0	0	0	0.05	0.06	0	0.01	0	0	0.01	0	0.01	0	0	0.17	0	0.01	0.01	0.08	0	0.11	0	0.04	0	0.03	0	0
POOL_9	0	0	0.01	0.03	0	0	0	0	0.02	0.01	0	0.83	0.03	0	0	0	0	0.02	0.07	0.01	0	0	0	0	0.07	0.03	0.05	0	0.06	0.01	0	0.02	0	0.01	0	0.11	0.11	0	0.04	0.01	0.12	0	0.5	0	0.02	0	0.07	0.13	0.09
POOL_10	0	0	0	0.02	0	0	0	0	0.01	0	0	0	0.09	0	0	0	0	0.01	0.11	0	0	0.01	0	0.01	0.03	0	0.12	0.1	0.01	0	0.31	0.03	0	0	0	0	0.02	0	0.02	0.02	0.08	0	0.02	0	0.06	0	0.03	0.15	0.15
POOL_11	0	0	0	0	0	0	0	0	0	0	0	0	0.22	0	0	0	0	0	0.14	0	0	0	0	0	0.12	0.1	0	0.07	0.17	0.12	0	0.04	0	0	0	0	0.01	0.06	0.04	0.01	0.21	0.01	0.83	0	0.04	0.01	0	0	0
POOL_12	0.01	0	0	0.01	0.01	0	0	0	0.01	0	0	0.77	0	0	0	0	0	0.01	0	0	0	0.01	0	0	0.06	0.03	0.07	0	0.05	0	0.02	0.04	0	0	0	0	0.08	0	0.07	0.04	0.17	0.03	0.28	0	0.11	0	0.02	0.16	0
%TNFα+ in CD4+ T cells	HD										NP							T0						T1														T2
POOL_1	0.06	0.07	0.01	0.03	0.05	0	0	0.06	0	0	0	0.27	0	0	0	0.54	0	0.23	0	0	0	0.01	0.1	0.85	0.09	0.03	0.1	0.27	0.66	0	0	0.39	0.52	0.07	0.02	0	0.44	1.16	0.04	0.17	0.15	0.1	0	0.2	0.26	0.39	0.34	0.07	0.02
POOL_2	0.06	0.07	0.01	0	0.04	0.01	0	0	0	0	0	0.37	0	0	0	0	0	0	0.08	0.06	0.08	0	0.08	1.02	0.26	0.08	0.25	0	0.7	0	0.01	0.35	0.44	0.03	0	0	0.07	0.11	1.29	0.26	1.33	0.25	0	0.21	0.09	0.35	0.39	0.03	0
POOL_3	0.04	0.06	0.01	0	0.03	0.03	0	0	0	0	0	0.4	0	0	0	0.3	0	0.02	0.09	0.02	0	0.02	0.03	0.84	0.14	0.02	0	0	0.78	0	0	0.19	0.47	0.01	0.08	0	0	0.2	0.09	0.29	0.16	1.43	0	2.91	0.31	0.19	0.23	0.01	0.08
POOL_4	0.03	0.04	0.01	0	0.02	0.02	0	0	0	0	0	0	0	0	0	0	0	0.18	0	0.09	0.06	0	0.33	0	0.25	0.13	0.26	0.29	0.64	0	0.07	0.75	0	0.14	0.19	0	0	0.33	0	0.99	0.07	0.26	0	0.01	0.25	0.75	0.58	0.14	0.19
POLL_5	0	0	0	0	0	0.03	0	0	0	0	0.29	0	0	0	0	0	0	0	0.12	0	0	0	0.11	0.59	0.18	0.05	0.17	0	0.4	0	0.16	0.18	0.58	0.03	0.13	0	0.01	0.09	0.07	0.35	0.13	0.17	0	0.4	0	0.18	0.52	0.03	0.13
POOL_6	0	0	0	0.01	0	0.03	0	0	0	0	0	0.24	0	0	0	0.55	0	0	0.06	0.04	0	0.01	0.1	0.89	0.22	0.05	0.23	0	0.67	0	0	0.32	0.23	0.16	0	0	0	0.35	0.13	0.27	0.26	0.23	1.52	0.05	0.42	0.32	0.51	0.16	0
POOL_7	0.05	0.06	0.01	0.06	0.04	0.04	0	0	0	0	0	0.14	0	0	0	0	0	0.14	0.13	0.05	0	0	0	0.65	0.35	0.12	0.36	0	0.43	0	0.15	0.27	0.61	0.05	0.01	0	0	0.21	0.15	0.57	0.19	0.36	0.08	0.16	0.37	0.27	0.53	0.05	0.01
POOL_8	0	0	0	0	0	0.07	0	0	0	0	0	0.36	0	0	0	0	0	0.42	0.15	0.02	0	0.12	0.2	1.02	0.05	0.13	0.29	0	0.1	0	0	0.32	0.57	0.13	0.29	0	0	0.33	0.08	0.57	0.1	0.29	0.18	0.17	0.3	0.32	0	0.13	0.29
POOL_9	0.03	0.03	0	0.03	0.02	0.08	0	0	0	0	0.14	0	0	0	0	0.05	0	0.2	0.09	0.04	0	0.01	0.15	0.89	0.11	0.07	0.2	0	0.14	0.84	0	0.22	0.73	0	0	1	0.15	0.02	0.1	0.52	0.12	0.2	0.9	0.29	0.45	0.22	0.56	0	1
POOL_10	0.02	0.02	0	0	0.01	0.04	0	0	0	0	0	0	0	0	0	0	0	0.15	0.24	0	0	0.1	0.08	0.58	0.04	0.02	0.22	0	0.22	0.88	0	0.29	0.7	0.14	0.06	0	0	0.21	0.17	0.45	0.33	0.22	0.63	0.12	0.07	0.29	0.3	0.14	0.06
POOL_11	0	0	0	0	0.02	0.04	0	0	0	0	0	0.51	0	0	0	0	0.08	0	0	0.13	0.06	0.01	0.1	0	0.9	0.37	0.43	0.56	0.49	0.96	0.27	0	0.59	0.32	0.15	0	0	1.66	0.1	0.82	0.16	0.43	2.26	0.14	0	1.48	0.08	0.32	0.15
POOL_12	0.03	0.02	0.01	0.01	0.02	0.06	0	0	0	0	0	0	0	0	0	0.18	0	0	0.61	0.05	0	0.07	0.08	0.74	0.04	0.1	0.26	0	0.03	0	0	0.49	0.37	0.11	0.08	0	0	0.15	0.36	0.82	0.42	0.26	0.95	0	0.18	0.49	0.7	0.11	0.08
%IFNγ+ TNFα+ in CD4+ T cells	HD										NP							T0						T1														T2
POOL_1	0	0	0	0	0	0	0	0	0.01	0	0	0	0.23	0	0	0.04	0	0	0	0	0	0	0.03	0	0	0.06	0.03	0.02	0	0.03	0	0.01	0	0	0	0	0.17	0.02	0	0.05	0.03	0	0.02	0	0.04	0	0.02	0.11	0
POOL_2	0	0	0	0	0	0	0	0	0.03	0	0	0	0	0	0	0.02	0.03	0.1	0.03	0	0	0	0	0.01	0	0.01	0	0	0	0.05	0.04	0.04	0	0	0	0	0.04	0	0.02	0	0	0	0	0.04	0.04	0	0.01	0	0
POOL_3	0	0	0	0	0	0	0	0	0.02	0	0	0	0	0	0	0	0	0.14	0	0	0	0.03	0	0.02	0	0.02	0	0	0	0.04	0	0.05	0	0	0	0	0	0	0.01	0.03	0.03	0	0.11	0	0	0.03	0.03	0	0
POOL_4	0.03	0	0	0.01	0	0	0	0	0	0	0	0	0	0	0	0.02	0	0	0.03	0	0	0.01	0.05	0.2	0	0	0	0	0	0.04	0	0.02	0.02	0	0	0	0.06	0.01	0	0	0.08	0	0	0	0	0	0.02	0.11	0
POLL_5	0	0	0	0	0	0	0	0	0	0	0	0	0	0	0	0	0	0	0	0	0	0.03	0.1	0	0	0.04	0	0.03	0	0.02	0.06	0	0	0.04	0	0	0.01	0	0	0	0	0	0	0	0	0	0	0	0.26
POOL_6	0	0	0	0	0	0	0	0	0	0	0	0	0.1	0	0	0.03	0	0	0	0	0	0.02	0.07	0	0.01	0.03	0.02	0.04	0	0.03	0	0.03	0	0	0	0	-0.04	0.02	0	0.03	0.04	0	0	0	0.02	0.04	0.04	0.08	0
POOL_7	0	0	0	0	0	0	0	0	0	0	0	0	0	0	0	0	0	0	0	0	0	0.01	0	-0.04	0	0.12	0	0.02	0	0.03	0	0.02	0	0	0	0	0	0	0	0	0.07	0.01	0	0	0	0	0.03	0.19	0.07
POOL_8	0	0	0	0	0	0	0	0	0	0.07	0	0	0	0	0	0	0	0	0.09	0	0	0.05	0	0.01	0	0.05	0.03	0	0	0.01	0	0.01	0	0	0	0	0.02	0.03	0	0.01	0.02	0	0	0	0.02	0	0.03	0	0
POOL_9	0.07	0	0	0.02	0	0.03	0	0	0	0	0	0	0	0	0	0	0	0	0	0	0	0.05	0	0	0.01	0.06	0.03	0	0	0.03	0.08	0.01	0.01	0.04	0	0	0.11	0.01	0.02	0.02	0.07	0	0	0	0.02	0	0.05	0.11	0
POOL_10	0	0	0	0	0	0	0	0	0	0	0	0	0.2	0	0	0.02	0	0	0.03	0	0	0	0	0	0	0	0	0.02	0.11	0	0	0.06	0.02	0	0	0	0	0.04	0	0	0.01	0	0	0	0.04	0.01	0.02	0.13	0
POOL_11	0	0	0	0	0	0.02	0	0	0	0	0	0	0	0.05	0	0	0	0	0.06	0	0	0	0	0	0	0.12	0.02	0	0.09	0.11	0	0.01	0.03	0	0	0	0	0	0.02	0.01	0.17	0.01	0	0	0.04	0	0	0	0
POOL_12	0	0	0	0.05	0	0	0	0	0	0	0	0	0	0	0	0.02	0	0	0	0	0	0.05	0	0.03	0.11	0.12	0	0.04	0	0.01	0	0.01	0.02	0	0	0	0	0.02	0.04	0	0.07	0	0.05	-0.03	0.06	0	0.02	0	0

## Sheet: Fig. 5
POOL1	Nihil	pool 1	ap. NSCLC cells	Ly. NSCLC cells	ap. NSCLC cells + C8I	ap. NSCLC cells + K
IFNγ spots	6	123	82	12	45	89
	7	145	98	23	34	86
	12	155	100	15	45	99
	17	135	78	52	55	78
	18	175	102	44	46	87
	6	242	87	45	55	81
POOL2	Nihil	pool 2	ap. NSCLC cells	Ly. NSCLC cells	ap. NSCLC cells + C8I	ap. NSCLC cells + K
IFNγ spots	12	198	67	23	24	120
	23	212	78	21	38	100
	21	178	88	26	23	87
	14	288	77	43	23	80
	15	212	87	67	22	72
	11	178	99	56	31	82

## Sheet: Fig. 6
CD8 - IFNγ	months	Low	High
Pt.1	9	1			1= dead
Pt.2	24	1			0= live
Pt.3	27	1
Pt.4	39	1
Pt.5	21		1
Pt.6	24		1
Pt.7	37		1
Pt.8	45		1
Pt.9	51		1
Pt.10	51		0
Pt.11	73		0
Pt.12	80		0
CD8 - TNFα	months	Low	High
Pt.1	9	1
Pt.2	21	1
Pt.3	24	1
Pt.4	27	1
Pt.5	37	1
Pt.6	39	1
Pt.7	51	1
Pt.8	24		1
Pt.9	45		1
Pt.10	51		0
Pt.11	73		0
Pt.12	80		0

## Sheet: Fig. 7
%specific CD8+ T cells	T0						T1														T2
POOL 1	0.14	0.14	0	0.02	0.02	0.05	0.12	0.08	0.19	0.22	0.67	0.75	1.65	0.5	0.3	0.37	0.04	0.05	0	0.08	0.58	0.04	0.26	0.91	0.12	0	1.88	0.41	0.18	0.42	1.47
POOL 2	0.1	0.23	0.06	0.07	0.02	0.35	0.74	0.05	0.43	0.54	0	0.25	2.98	1.91	0.38	0.44	0.03	0.69	0	0.14	0.36	0.93	0.23	0.41	0.31	0.01	1.21	0.9	0.42	0.39	1.03
POOL 3	0.27	0.09	0.02	0	0.02	0	1.32	0.04	0.25	0.03	0.15	0.3	2.69	0	0.37	0.11	0.02	0.4	0.11	0.16	0.28	0.04	0.15	0.71	0.18	1.45	1.81	0.74	0.74	0.39	1.33
POOL 4	0	0.33	0.04	0.01	0.01	0.13	0.52	0.04	0.37	0.21	0	0.26	3.98	0	0.4	0.28	0.07	0.35	0.09	0.2	0.19	0.04	0.09	0.34	0.1	0	0.41	0.81	2.8	0.34	1.31
POOL 5	0	0	0.05	0.06	0.05	0	0.12	0.02	0.35	0.29	0.58	0.2	2.09	1.05	0.24	0.23	0.05	0.51	0	0.08	0.14	0.02	0.15	1.12	0.11	0.05	0.8	0.55	0.28	0.25	0.88
POOL 6	0.07	0.35	0.07	0.04	0.06	0	0.13	0.23	0.29	0.19	0	0.26	2.71	0	0.39	0.15	0.05	0	0	0.07	0.23	0.12	0.2	1.03	1.21	0.02	2.19	0.44	0.29	0.46	1.53
POOL 7	0.13	0	0.04	0.07	0.04	0	0.18	0.06	0.48	0.81	0.57	0.71	2	1.4	0.37	0.24	0.05	0.58	0.09	0.16	0.18	0.03	0.1	1.05	0.05	0	0	0.54	0.1	0.38	1.55
POOL 8	0.14	0.11	0.1	0	0.05	0	0.15	0.05	0.09	0.46	0	0.81	1.32	0.29	0.21	0.46	0.05	0.14	0.06	0.16	0.33	0.02	0.06	1.12	0.28	0	5.49	0.78	0.43	0.28	1.6
POOL 9	0.29	0.3	0.07	0	0.06	0	0.13	0.14	0.27	0.31	0.34	0.9	0.48	0.8	0.14	0.39	0.02	0.26	0.19	0.14	0.11	0	0.09	1.14	0.18	0.06	6.47	0.53	0.25	0.46	1.2
POOL 10	0.05	0.32	0.02	0.05	0.12	0	0.15	0.08	0.08	0.46	0.59	1.76	0.87	0	0.45	0.23	0.05	0.24	0.11	0.04	0.27	0.08	0.39	0.91	0.18	0	0	0.63	0.34	0.19	0.84
POOL 11	0	1.47	0.04	0	0.07	0	0	0.07	1.21	0.95	0.49	1.19	1.49	0	0.26	0.58	0.03	0.33	0	0.06	1.51	0.02	0.08	0.87	0.04	0	0	0.37	0.06	0.51	1.19
POOL 12	0.19	0.3	0.04	0	0.09	0	0.1	0.5	0.11	0.92	0	1.71	1.02			0.95	0.05	0.24	0	0.12	0.11	0.11	0.11	1.15	0.26	0.67	2.98	0.41	0.47	0.17	1.63
%PD1+ in specific CD8+ T cells	T0						T1														T2
POOL 1	33.3	33.3	0	3.12	100	33.3	50	36.4	0	66.7	0	0	18.5	0	10.5	38.5					20.7	0	16.7	18.8	0	0	24.6	0	33.3	20
POOL 2	0	33.3	0	0	0	0	25.7	37.5	0	33.3	0	0	18.5	25	23.5	33.3					35.3	14.8	10	0	0	0	11.8	0	17.6	0
POOL 3	0	0	12.5	3.85	0	100	39.6	20	0	0	33.3	4.35	18.5	0	26.3	60					25	16.7	11.1	9.09	0	3.33	18.8	0	11.1	25
POOL 4	0	0	7.14	0	0	20	54.5	0	0	37.5	0	27.3	18.5	0	8.7	30.8					0	0	0	10	0	0	21.1	16.7	25	28.6
POOL 5	0	0	11.8	5.13	60	0	41.7	100	0	44.4	0	12.5	18.5	20	23.8	28.6					38.9	0	0	7.69	0	8.33	11.7	0	33.3	28.6
POOL 6	0	0	0	0	33.3	0	69.2	30	0	75	0	17.4	18.5	0	14.3	45.5					20.8	0	14.3	4.76	0	7.14	21.6	0	15.4	6.67
POOL 7	25	0	0	0	0	0	53.3	66.7	0	38.5	12.5	12.1	18.5	0	12.9	25					28.6	0	16.7	13.6	0	8.04	7.69	0	14.3	16.7
POOL 8	0	0	13.3	4.55	0	25	60	25	0	61.5	0	12.2	18.5	0	13.3	29					33.3	0	0	3.33	0	7.14	24.7	0	0	0
POOL 9	25	0	10.5	0	50	0	54.5	14.3	0	36.4	0	26.8	18.5	0	20	40.6					25	0	18.2	11.6	50	5.68	21.4	0	10	25
POOL 10	0	50	0	2.44	33.3	0	66.7	27.3	0	35.7	16.7	11.1	18.5	0	15.4	18.2					36.4	33.3	7.69	6.25	0	10.9	10.7	10	12.5	0
POOL 11	0	0	0	0	0	0	0	14.3	0	27.8	100	17.5	18.5	0	33.3	46.7					30.8	0	0	9.09	0	21.9	10	0	16.7	100
POOL 12	33.3	0	0	0	57.1	0	100	42.1	0	58.8	30.4	6.67	18.5	0		29.3					11.1	33.3	0	25	12.5	4.55	35.7	16.7	25	0
%specific CD4+ T cells	T0						T1														T2
POOL 1	0.2	0	0	0	0.01	0.07	0.21	0.06	0.39	0.17	0.42	0.32	0.56	0.51	0.03	0.36	0.07	0.05	0	0.46	0.72	0.13	0.09	0.22	0.09	0.25	0	0.22	0.92	0.27	0.81
POOL 2	0	0.01	0.04	0.07	0	0.17	0.42	0.03	0.43	0.22	0.35	0	0.62	0.29	0	0.26	0.04	0	0.07	0.12	0.53	2.68	0.17	0.57	0.25	0.1	0	0.5	0.13	0.13	0.93
POOL 3	0.03	0	0.02	0	0.04	0.04	0.43	0.03	0.38	0.16	0.08	0	0.76	0.01	0.09	0.16	0.01	0.08	0	0.01	0.83	0.17	0.17	0.43	0.01	0.41	0	0.23	0.44	0.38	1.23
POOL 4	0	0.32	0.09	0.04	0	0.24	1.36	0.05	0.54	0.41	0.02	0.1	0.62	0.63	0.17	0.67	0.15	0.19	0.09	0.05	1.67	0.08	0.12	0.83	0.35	0.28	0	0.2	1.29	0.32	1.55
POOL 5	0	0.08	0	0	0.01	0.08	0	0.09	0.49	0.17	0.26	0	0.39	0.22	0	0.16	0.04	0.2	0.19	0.09	0.32	0.16	0.12	0.65	0	0.36	0	0.03	0.18	0	0.87
POOL 6	0	0.06	0.04	0	0.02	0.05	0.35	0.52	0.33	0.12	0.42	0	0.62	0.69	0.19	0.33	0.17	0	0	0.01	0.59	0.26	0.2	0.46	0.02	0.79	0.17	0.22	0.57	0.45	1.89
POOL 7	0.06	0.07	0.05	0	0	0	0	0.07	0.71	0.49	0.51	0	0.4	0.51	0	0.13	0.06	0.01	0.01	0.03	0.17	0.22	0.19	0.61	0.3	0.07	1.5	0.4	0.28	0.37	1.82
POOL 8	0.29	0.11	0.02	0	0.1	0.1	0.37	0.07	0.47	0.26	0.65	0	0.11	0.79	0	0.27	0.15	0.29	0	0.05	0.38	0.16	0.05	0.82	0.44	0.08	1.45	0.29	0.41	0.36	2.32
POOL 9	0.69	0.12	0.04	0	0.03	0.15	0.22	0.07	0.29	0.2	0.37	0	0.2	1.21	0	0.22	0	0	0.88	0.22	0.8	0.19	0.15	0.67	0.17	0.69	2.57	0.19	0.65	0.53	2.07
POOL 10	0.11	0.14	0	0	0.09	0.05	0.16	0.05	0.34	0.16	0.59	1.33	0.26	0	0.33	0.3	0.16	0.06	0	0.02	0.54	0.25	0.41	0.72	0.2	0.09	2.24	0.53	0.7	0.13	3.15
POOL 11	0	0.69	0.1	0.04	0.02	0.12	0	0.03	1.15	0.73	0.19	0.45	0.49	0.12	0.15	1.14	0.33	0.15	0	0.02	0.15	0.2	0.13	1.31	0.35	0.79	4.35	0.2	0	0	2.01
POOL 12	0.01	0.45	0.05	0	0.06	0.15	0.03	0.46	0.53	0.36	0.42	1.45	0.11			0.43	0.13	0.08	0.1	0.07	0.65	0.41	0.19	0.8	0.1	0.52	1.14	0.45	0.59	0.21	0.88
%PD1+ in specific CD4+ T cells	T0						T1														T2
POOL 1	4.08	0	20	0	16.7	17.6	66.7	0	15	0	3.45	100	32.1	50	17.3	18.2	1.45	14.3	0	9.28	25.7	8.7	0	0	0	6.45	100	22.4	31.8	17.1	0
POOL 2	0	13.3	0	22.6	0	16.7	60.3	0	27.3	25	5.56	6.45	14.9	41.7	15.2	14.3	0	0	62.5	12.2	17.8	13.3	0	0	0	14.8	0	9.23	21.4	15.6	0
POOL 3	5.56	0	11.8	0	22	14.3	56.9	0	14.3	14.3	10.3	0	11.9	100	15.8	33.3	0	0	0	13.3	19.8	28	0	9.09	2.7	10	0	10.6	23.2	9.5	0
POOL 4	0	1.92	13.3	21.7	0	20	36.8	11.1	15	9.38	0	12.7	18.2	75	16.5	24.6	0	0	0	5.17	6.84	23.1	9.52	0	0	18.2	0	4.23	13	5	3.7
POOL 5	0	9.52	20	0	17.6	0	60	14.3	7.69	9.09	7.69	11.5	18.4	50	9.41	35	4.35	0	20	10.4	12.2	8.33	0	0	0	9.52	33.3	11.8	22.2	12.5	0
POOL 6	0	15.6	13.6	0	25	14.3	63.3	13.5	16.7	20	11.1	4.76	15.3	60	9.31	17.4	1.01	0	0	14.3	13.4	14.3	0	0	0	4	0	3.37	27.3	12.1	8.33
POOL 7	10	19	5.26	0	0	0	73.8	0	15	15	11.7	13	13.8	52.4	13.5	37.5	1.61	0	14.3	10.4	15.7	7.14	0	0	1.61	25	4.62	7.92	37.5	8.05	0
POOL 8	13.2	11.1	22.2	9.52	24.6	18.2	68.3	20	16.1	11.8	0	29.4	13	69.2	12.3	12.8	0.91	18.2	0	9.41	16.1	6.9	0	9.52	1.56	22.6	11.5	11.9	29.3	9.68	5.56
POOL 9	11.5	17.5	21.7	0	38.7	20	61.8	0	16.7	13.3	15.8	17.4	14.6	64.7	9.93	35.9	0	0	12.5	11.7	20.1	11.1	3.57	5	2.94	23.1	8.55	3.75	37.3	19	5.56
POOL 10	13.9	15.6	33.3	0	26.5	26.7	61.5	18.2	17.4	9.09	4.55	37.5	18	0	13.3	18.3	0	33.3	0	15.4	14.9	3.33	7.14	0	1.72	20	8.33	8.33	32.8	14.4	4.17
POOL 11	0	10.5	17.1	22.9	47.1	15.4	0	20	5.26	19.4	0	27.6	14.3	33.3	12.7	17.7	3.79	7.69	0	18.8	0	13	9.09	0	3.33	18.8	38.5	3.57	0	5	14.3
POOL 12	10	13.6	3.03	0	36.2	13	71.4	8.33	17.8	21.4	6.82	14.8	20.7			18.2	0	16.7	30	22	38.6	0	0	0	0	16.4	14.4	7.69	60	10.6	10
